# Supplementary material for: Does Epstein-Barr virus-positive gastric cancer establish a significant relationship with the multiple genes related to gastric carcinogenesis?
Source: PLoS One. 2023 Jun 7;18(6):e0283366. doi: 10.1371/journal.pone.0283366 (PMC10246845; doi:10.1371/journal.pone.0283366)
Supplement: S1 Data — (XLSX) [file pone.0283366.s001.xlsx]

## Sheet: Sheet1
numb	age	sex	ecog	asa	height	weight	bmi	comorbidity	comorbidity2	familyhx	smoking	alcohol	ulceration	approach	resection	LND	recon	optime	EBL	intraop Cx	Event	number	nnumber	size	location	lllocation	Cross_section1	Cross_section2	differentiation	Differentiation_2	lauren	lymphatic	vascular	neural	infiltration	pm	dm	depth	invasionorgan	pT	TTT	pN	stage	ssstage	r	EBV	p53	EGFR	egfr
1	61	1	1	2	165	74.9	27.5115	1	9	0	1	1	1	3	2	20	2	218	50	0		1	1	1.7	4	3	2		1		1	0	0	0	1	8	6	11	0	10	1	0	1	1	0	1	1	1+	0
2	46	1	0	1	166	50	18.1449	1	9	0	1	1	1	3	1	20	3	265	100	0		1	1	6.4	3	2	4		1		3	1	0	1	3	2.5	11	40	0	30	2	0	2	2	0	1	0	0	0
3	63	1	1	1	171	65	22.2291	1	7	1	1	0	1	1	1	20	3	255	100	0	1) carida, LC side, 7x5cm, prm/drm-12cm (sT4a) 2) antrum, GC side, 3x2cm, prm-8cm/drm-6cm (sT1) 3) antrum, PW side, 2x2cm, prm-13cm/drm-4cm(sT1)	3	2	7.5	2	1	1	4	2		3	1	0	1	3	0.6	10.5	51	0	41	2	1	3	2	0	1		1+	0
4	67	1	0	1	167	74.55	26.731	1	1	0	0	0	1	3	2	20	2	230	100	0	ntracorporeal gastro-jejunostomy otherwise : Liver :O.K, Pancreas : hard, Prev. cholecystectomy site adhesions	1	1	4.5	4	3	3		1		1	0	0	0	2	2	14	21	0	10	1	1	1	1	0	1	1	1+	0
5	65	1	0	1	168.3	59.5	21.0063	1	1	1	1	1	1	6	1	20	3	315	0	0		1	1	3.5	3	2	3	1	2		3	0	0	1	3	4.5	10	40	0	30	2	1	2	2	0	1	1	1+	0
6	39	1	0	1	174.4	81	26.6313	1	4	0	1	1	1	1	2	20	2	235	200	0		1	1	7.3	4	3	4		2		2	1	0	0	2	5.4	2.4	52	1	42	2	1	3	2	1	1	1	3+	1
7	57	1	0	1	173.8	67.9	22.4787	1	7	1	1	1	1	1	1	20	3	205	100	0		1	1	6	2	1	1		2		3	1	0	0	2	1	17	51	0	41	2	1	3	2	0	1	1	1+	0
8	61	1	0	1	143.4	52.5	25.5306	1	9	1	1	0	1	1	1	20	3	230	100	0		1	1	3.9	3	2	4		2		2	1	0	1	3	2	13.7	51	0	41	2	1	3	2	0	1	1	3+	1
9	62	2	0	1	154	68	28.6726	1	1	1	0	1	1	3	2	20	2	258	100	0		1	1	4.5	4	3	1		2		2	0	0	0	2	4.5	4.5	51	0	41	2	0	2	2	0	1
10	43	1	0	1	174	88.2	29.132	0	0	0	1	1	0	6	2	20	1	242	20	0		1	1	3	4	3	4		1		1	0	0	0	1	9	4	11	0	10	1	0	1	1	0	1
11	54	1	0	1	178	84.4	26.6381	0	0	0	1	1	1	1	1	20	3	200	300	0	EEA: 25mm fundus가 upper spleen에 invasion peritoneal seeding 의심되는 nodule이 간에 붙어 한 개 있어 조직검사 시행	1	1	13	6	9	5		2		3	1	1	1	3	1	11.3	52	3	42	2	1	3	2	0	1	1	1+	0
12	92	1	1	2	167	65	23.3067	1	9	0	0	0	1	3	2	20	2	350	100			1	1	4	3	2	4		2		3	1	0	1	2	2	12.5	51	0	41	2	1	3	2	0	1	1	1+	0
13	73	1	0	2	175	80	26.1224	1	1	0	0	1	1	3	1	20	3	340	300			2	2	2.5	2	1	4	12	1		1	0	0	0	1	4.5	22.5	11	0	10	1	0	1	1	0	1
14	70	1	0	1	164.4	65.6	24.2717	0	0	0	1	1	0	3	1	20	3	180	50			1	1	6.2	3	2	4		1		1	0	0	0	2	3.9	15.3	21	0	10	1	0	1	1	0	1	1	1+	0
15	79	2	0	1	166	57	20.6852	0	0	0	0	0	1	3	2	20	1	165	50			1	1	2	3	2	3	2	1		3	0	0	0	2	11.5	6	21	0	10	1	0	1	1	0	1
16	59	1	0	2	161.5	77.9	29.8671	1	2	1	0	0	1	3	1	20	3	354	100			1	1	3	3	2	1		2		2	0	0	0	1	1.5	17	30	0	2	1	1	2	2	0	1	1	2+	1
17	52	1	0	1	173.2	66.2	22.068	1	1	0	1	1	1	6	2	20	2	155	20			1	1	2	3	2	4		2		1	0	0	0	2	5	8	22	0	10	1	0	1	1	0	1
18	67	1	0	1	161.4	63	24.1843	1	2	0	0	1	1	3	2	20	2	220	30			1	1	3.5	3	2	1	3	2		2	0	0	0	1	4	15.7	23	0	10	1	0	1	1	0	1	1	1+	0
19	51	1	0	2	163	62	23.3355	1	1	0	1	1	1	1	2	20	2	208	100			1	1	8.5	4	3	5		2		9	0	0	0	2	9.5	0	51	5	41	2	1	4	2	1	1	0	0	0
20	64	1	0	2	168.8	73	25.6199	1	1	0	0	0	1	4	1	11	3	230	100			1	1	2.3	2	1	2		2		1	1	0	0	2	7	18.5	30	0	20	1	0	1	1	0	1	1	2+	1
21	64	1	0	2	168	72	25.5102	1	1	0	1	1	0	3	1	20	3	235	30			1	1	4.6	2	1	4		1		1	0	0	0	1	3.5	15.5	21	0	10	1	0	1	1	0	1	1	0	0
22	68	2	0	2	149.4	56.8	25.4476	1	1	1	1	0	1	3	2	20	2	190	20			1	1	1.6	4	3	4		1		9	0	0	0		7	6.5	20	0	10	1	0	1	1	0	1	1	1+	0
23	57	1	0	1	175.3	71.4	23.2346	0	0	0	1	1	0	3	2	20	2	145	20			1	1	3.5	3	2	3		1		1	0	0	0	2	1.2	12.2	11	0	10	1	0	1	1	0	1	1	1+	0
24	47	1	0	1	167.4	76.3	27.2279	0	0	0	0	0	1	3	2	20	2	150	50			2	2	4	2	1	1		2	4,6	3	0	0	0	2	1	13	11	0	10	1	0	1	1	0	1	1	1+	0
25	25	1	0	2	181	93	28.3874	1	2	0	0	0	1	3	2	20	2	190	100			1	1	2.3	3	2	4		2		2	1	0	1	2	7.6	7	40	0	30	2	1	2	2	0	1	1	2+	1
26	84	2	0	2	143	38	18.5828	1	1	0	0	0	0	3	2	20	2	180	50			1	1	3	3	2	1		1		1	0	0	0	2	2.5	10	11	0	10	1	0	1	1	0	1	1	3+	1
27	75	1	0	2	164	64	23.7954	0	0	0	0	1	1	3	2	20	2	195	50			1	1	3.6	3	2	1		1		1	0	0	0	2	4.3	8.6	21	0	10	1	0	1	1	0	1	0	3+	1
28	55	1	0	2	167.7	61.1	21.7258	1	2	0	1	1	1	3	2	20	2	235	70			1	1	1.8	2	1	1		2	8(medullary component. )	1	0	0	0	2	2.1	14	23	0	10	1	0	1	1	0	1	1	1+	0
29	63	1	0	2	168.5	73.1	25.7465	1	1	0	1	1	1	3	2	11	2	191	50			1	1	1	3	2	4		1		1	0	0	0	2	4	10.3	11	0	10	1	0	1	1	0	1	1	2+	1
30	71	1	0	2	163.4	49.8	18.652	1	1	0	1	0	1	1	2	20	2	121	20			1	1	7.5	4	3	5		2		2	1	1	1	2	10	1.5	40	0	30	2	1	3	2	0	1	1	3+	1
31	86	1	3	3				1	1	0	0	0	1	3	2	20	2	140	10			1	1	4	3	2	3		2		3	1	0	0	1	5.5	6.2	30	0	20	1	1	2	2	0	1	1	3+	1
32	57	1	0	2	164.2	64.6	23.96	1	1	0	0	0	1	3	2	20	2	190	20			1	1	3	3	2	3		2		2	0	0	0	3	2	10.5	30	0	20	1	0	1	1	0	1	1	3+	1
33	70	1	0	1	158.8	54.6	21.6517	0	0	0	1	1	1	1	1	10	3	210	50			3	2	6	2	1	3		2		1	0	0	0	1	3.5	15	30	0	20	1	0	1	1	0	1	1	2+	1
34	60	1	0	2	174	88	29.0659	1	1	0	0	0	0	2	1	20	3	290	80			1	1	2.8	2	1	4		2		3	0	0	0	2	0.9	19	21	0	10	1	0	1	1	0	1	1	1+	0
35	61	1	0	2	167	54	19.3625	0	0	0	1	1	1	3	2	20	2	230	30		PRM 이 짧아서 stomach 추가 절제하였음.	1	1	2	3	2	4		2		3	1	1	0	2	3	15	22	0	22	1	1	2	2	0	1	0	1+	0
36	80	1	0	2	174.5	82.5	27.0934	1	1	0	1	1	0	4	2	20	2	240	150			1	1	3.5	3	2	4		2		3	0	0	0	2	2.5	16	22	0	10	1	0	1	1	0	1	1	3+	1
37	60	1	0	1	184.9	74.7	21.8498	0	0	0	1	0	1	1	1	20	3	250	100			1	1	4.5	4	3	1		2		3	1	0	0	2	10	4.5	40	0	30	2	1	3	2	0	1	1	3+	1
38	72	1	0	2	158	52	20.83	1	1	0	1	0	1	3	1	20	3	220	50			1	1	12	3	2	2		2		2	1	1	1	2	7.8	8	51	0	41	2	1	3	2	0	1	0	2+	1
39	61	1	0	2	166.9	51.9	18.6318	1	2	0	1	0	0	3	2	20	2	210	10			1	1	1.5	3	2	1		2		2	0	0	0	2	4	9	40	0	30	2	0	2	2	0	1	1	1+	0
40	67	1	1	2	157	57	23.1247	1	1	0	1	1	1	3	2	20	2	190	10			1	1	3.5	3	2	3	1	2		3	0	0	0	1	1.5	12.5	21	0	10	1	0	1	1	0	1	1	3+	1
41	54	1	0	2	171.7	60.8	20.6235	1	4	1	1	0	1	1	2	20	2	120	10			1	1	7	4	3	5		2		2	1	0	0	1	10	1	51	0	41	2	1	3	2	0	1	1	3+	1
42	47	1	0	1	177.2	76.7	24.4269	0	0	1	0	1	1	3	2	20	2	200	10			1	1	0.7	3	2	1		2		2	0	0	0	1	4.5	12.5	21	0	10	1	0	1	1	0	1	1	0	0
43	60	1	0	2	168.1	68.5	24.2413	1	1	1	1	1	0	3	1	20	3	262	20			1	1	3.5	2	1	3		1		1	0	0	0	2	1	21	23	0	10	1	1	1	1	0	1	1	1+	0
44	59	1	0	1	163.8	60.6	22.5863	0	0	1	1	0	0	3	2	20	2	150	10		superficial ulcerative lesion in the PW side of midbody near primary cancer, 2x2cm, sm invasion, prm-6, drm-15cm polypoid mass in the GC side of antrum	1	1	1.3	3	2	2		2		2	0	0	0	1	5.5	15.5	11	0	10	1	0	1	1	0	1	1	0	0
45	52	1	1	3	164	64.5	23.9813	1	1	0	1	0	1	3	1	20	3	187	10		STG후에 margin involve되어 TG 시행함.	1	1	1.8	3	2	1		1		1	0	0	0	1	7	16.7	11	0	10	1	0	1	1	0	1	1	0	0
46	78	2	0	2	139.6	45	23.0909	1	1	0	0	0	1	3	2	20	2	155	30			1	1	3.6	4	3	3		1		1	0	0	0	1	8.5	6	21	0	10	1	0	1	1	0	1	0	2+	1
47	74	1	0	2	159.2	53.2	20.9906	0	0	0	1	1	1	3	1	20	3	195	20			1	1	2.5	3	2	4		2		3	0	0	0	2	2	17.5	30	0	20	1	0	1	1	0	1	1	2+	1
48	72	1	0	2	159	66.1	26.1461	1	1	0	0	0	1	3	2	20	2	165	10			1	1	2	3	2	4		1		3	0	0	0	2	5	10.5	11	0	10	1	0	1	1	0	1	1	1+	0
49	73	2	1	2	146	56.34	26.4309	1	9	0	1	1	1	3	1	20	3	216	100	0		1	1	3	3	2	4		1		1	0	0	0	1	2.8	11.7	11	0	10	1	0	1	1	0	0	1	0	0
50	58	1	1	2	165	82	30.1194	1	9	1	1	1	0	3	2	20	1	155	100	0		1	1	2.3	3	2	2		1		1	0	0	0	2	8.7	4	23	0	10	1	0	1	1	0	0	1	2+	1
51	70	1	1	2	161.5	67.3	25.803	1	9	0	1	1	1	3	2	20	2	195	150	0	fundus, AW, 1.5cm sized subserosal mass, R/O GIST	1	1	1.5	4	3	1		1		9	0	0	0		7	4.7	20	0	10	1	0	1	1	0	0	1	0	0
52	81	2	2	3	162	65	24.7676	1	9	0	1	1	1	3	2	20	2	150	150	0	adhesion between GB and duodenum contracted GB	1	1	3.3	4	3	3		1		1	0	0	0	2	12.7	3.5	21	0	10	1	0	1	1	0	0	1	3+	1
53	50	1	1	2	162.8	62.1	23.4306	0	0	0	1	1	1	3	2	20	2	160	100	0	duodenal bulb ulcer scar with deformity	1	1	1.7	4	3	3		2		2	0	0	0	3	12.2	1.2	11	0	10	1	0	1	1	0	0	1	2+	1
54	57	1	1	2	176	58	18.7242	0	0	0	1	1	1	3	2	20	2	133	100	0		1	1	3.5	4	3	2		2		2	0	0	0	1	6.5	7.5	11	0	10	1	0	1	1	0	0	1	3+	1
55	46	2	1	2	152.5	53	22.7896	0	0	0	1	1	1	3	2	20	2	150	50	0		1	1	3.7	3	2	2		2		2	1	1	0	3	6.2	13.2	30	0	20	1	1	3	2	0	0	1	2+	1
56	56	2	2	3	154.5	60.1	25.1778	0	0	0	1	1	1	1	2	20	2	220	100	0		1	1	8	3	2	3		1		1	1	0	0	1	3	1	51	7	41	2	1	4	2	1	0	0	1+	0
57	68	1	1	2	166.2	75.5	27.3328	1	9	0	1	1	1	3	2	20	2	150	100	0		1	1	4.6	4	3	1		1		1	0	0	0	1	4.5	7	11	0	10	1	0	1	1	0	0	0	3+	1
58	47	1	1	2	172	76.1	25.7234	1		0	1	1	0	3	2	20	2	146	100	0		2	2	3.5	4	3	4		2		2	0	0	0	1	2.5	9.3	11	0	10	1	0	1	1	0	0	0	1+	0
59	53	1	1	2	165	72	26.4463	1	1	0	1	1	1	3	2	20	2	145	100	0		1	1	2.5	4	3	3		2		2	1	0	0	1	11.3	1.7	23	0	10	1	0	1	1	0	0	1	1+	0
60	63	1	1	2	159	50.7	20.0546	0	0	0	1	1	1	1	1	20	3	150	100	0		1	1	7	2	1	1		1		1	1	0	1	1	0.7	14	40	11	30	2	1	4	2	1	0	1	2+	1
61	71	1	1	2	169.8	84.1	29.1689	1	1	0	1	1	1	3	2	20	2	247	150	0	3cn nesenteric diverticulum	1	1	2.5	4	3	3		1		1	0	0	0	1	5.5	7.7	21	0	10	1	0	1	1	0	0	1	1+	0
62	59	2	1	2	162.5	80.25	30.3905	1	9	0	1	1	1	3	2	20	2	140	400	0		1	1	4	3	2	1		1		1	0	0	0	1	4	7	21	0	10	1	0	1	1	0	0	0	3+	1
63	71	1	1	2	166	64.3	23.3343	0	0	0	1	1	1	1	1	20	3	165	100	0		1	1	6	2	1	1		2		3	1	1	0	2	1.6	9.8	51	0	41	2	1	3	2	0	0	0	1+	0
64	67	2	1	2	148.8	58.08	26.2314	1	9	0	1	1	1	1	2	20	1	140	200	0		1	1	4.5	4	3	4		2		2	1	1	1	3	3.7	8.8	52	10	42	2	1	4	2	2	0	0	3+	1
65	72	1	1	2	164.5	87.5	32.3353	1	1	1	1	1	0	3	2	20	1	255	50	0		1	1	4.3	4	3	2		1		1	1	0	0	1	9.8	0.7	21	0	10	1	0	1	1	0	0	1	2+	1
66	67	1	1	2	162.5	61.75	23.3846	1	6	0	1	1	1	3	2	20	2	155	100	0		1	1	6.5	4	3	4		1		1	1	0	0	1	4	4.5	22	0	10	1	0	1	1	0	0	1	2+	1
67	55	1	1	2	167.8	59.7	21.2027	0	0	0	0	1	1	6	2	20	1	280	20	0		1	1	2.3	4	3	1		2		2	1	0	0	1	5.7	4.6	22	0	10	1	0	1	1	0	0	0	0	0
68	62	1	2	2	164.7	70	25.8054	0	0	1	1	1	1	3	2	20	2	165	200	0		1	1	1.9	4	3	1		1		1	0	0	0	1	5.9	6	22	0	10	1	0	1	1	0	0	0	0	0
69	51	1	1	2	164.5	53.45	19.7522	0	0	0	1	0	1	1	2	20	2	145	500	0		1	1	10	4	3	5		2		2	1	1	1	3	3	1.3	51	10	41	2	1	3	2	1	0	1	1+	0
70	35	2	1	1	162.3	65.5	24.8659	1	4	1	0	0	1	3	2	20	2	150	150	0		1	1	2	4	3	2	4	2		2	1	0	0	3	10.1	8	22	0	10	1	1	1	1	0	0	1	1+	0
71	80	1	1	3	165	60	22.0386	1	6	0	0	0	1	1	1	20	3	190	500	0		1	1	6.2	2	1	3		1		1	1	0	1	3	1	10.5	51	0	41	2	1	3	2	0	0	1	3+	1
72	62	1	1	2	152.3	47.22	20.3576	0	0	0	0	0	1	1	2	20	1	102	100	0		1	1	6	4	3	2		2		2	1	1	1	2	7	4.2	52	10	42	2	1	3	2	0	0	1	0	0
73	77	1	1	2	157.5	59.8	24.1068	1	7	0	1	0	1	3	2	20	2	175	150	0		1	1	4.4	3	2	1		1		1	1	0	0	2	2.8	7.5	21	0	10	1	0	1	1	0	0	0	1+	0
74	70	2	1	2	145.5	42	19.8392	0	0	0	0	0	1	3	2	20	2	201	200	0		1	1	3	3	2	4		2	moderately(+)	2	1	0	1	3	6	10	30	0	20	1	1	2	2	0	0	1	3+	1
75	37	2	1	2	164	50.6	18.8132	0	0	0	0	1	1	3	2	11	2	244	50	0		1	1	1.6	3	2	3		2		2	0	0	0	1	5.5	10.3	21	0	10	1	0	1	1	0	0	0	1+	0
76	81	1	1	2	159	55.06	21.7792	1	9	0	1	1	1	3	2	20	2	210	100	0		1	1	4.5	4	3	4		1	neuroendocrine carcinoma - poorly	3	1	0	0	3	7.8	4	30	0	20	1	1	2	2	0	0	0	3+	1
77	58	2	0	2	160	56.05	21.8945	0	0	0	1	1	1	3	2	20	2	165	50	0		1	1	6	3	2	3		2	moderately(+)	3	1	0	0	2	4.4	4.1	22	0	10	1	1	2	2	0	0	0	1+	0
78	56	2	1	2	164	72	26.7698	1	1	1	0	1	1	3	2	20	2	178	50	0		1	1	1.2	3	2	3		2	poorly(+)	2	0	0	0	1	6.5	13	11	0	10	1	0	1	1	0	0	0	1+	0
79	58	2	1	2	157	60	24.3418	1	1	1	0	1	1	6	2	20	2	255	20	0		1	1	4	4	3	5		1	poorly(+)	1	1	0	0	3	11.5	1.2	30	0	2	1	1	2	2	0	0	1	2+	1
80	62	1	1	2	172.5	70.25	23.6085	1	9	0	1	0	1	6	1	20	3	370	100	0		1	1	2.5	2	1	4		1	poorly(+)	1	0	0	0	1	0.7	21.1	11	0	10	1	0	1	1	0	0	1	0	0
81	86	2	2	3	153	56.4	24.0933	1	9	0	0	1	1	1	2	20	2	128	50	0		1	1	11	4	3	5		2	poorly(+)	2	1	0	0	2	5.5	1	51	0	41	2	1	3	2	0	0	0	1+	0
82	64	2	1	1	156	53.38	21.9346	1	9	1	0	0	0	5	2	20	2	218	50	0		1	1	1.6	3	2	3		2	poorly(+)	2	0	0	0	1	2.3	12.8	11	0	10	1	0	1	1	0	0	0	1+	0
83	70	2	1	2	155	45	18.7305	1	1	0	0	0	1	3	2	20	2	170	50	0		1	1	4	3	2	4		2	poorly(+)	2	1	0	1	3	1.5	17.1	23	0	10	1	1	1	1	0	0	0	0	0
84	57	1	1	1	165	74.3	27.2911	1	9	0	1	1	1	1	2	20	2	180	80	0		1	1	2	4	3	3		2		2	1	0	0	2	9	1.5	30	0	20	1	1	2	2	0	0	0	1+	0
85	66	1	1	1	168	57	20.1956	0	0	0	1	0	1	3	2	20	1	195	20	0		1	1	1.2	4	3	3		1		1	0	0	0	1	6.8	2.7	11	0	10	1	0	1	1	0	0	1	1+	0
86	50	1	0	1	164.5	68.9	25.4617	1	4	0	1	0	1	3	2	20	2	156	30	0	liver: multiple macronodule	1	1	6	3	2	2		1		1	0	0	0	3	5	3.7	23	0	10	1	0	1	1	0	0	0	1+	0
87	76	1	1	1	161	59.7	23.0315	1	9	0	1	0	1	3	2	20	2	155	30	0	omentum adhesion to abdominal wall-->adhesiolysis	1	1	5.5	4	3	4		1		1	1	0	0	1	4.8	3	23	0	10	1	1	1	1	0	0	1	1+	0
88	57	1	0	1	164.6	51.34	18.9494	1	9	0	1	0	1	3	2	20	2	142	100	0	cancer mass adhesion to pancreas	1	1	5	4	3	1		2	well(+)	3	0	0	0	1	2.5	2.7	30	0	20	1	0	1	1	0	0	1	3+	1
89	82	1	1	1	168.5	63.2	22.2596	1	9	0	0	0	1	3	2	20	2	136	100	0		1	1	3.5	2	1	1		1		1	1	0	1	1	0.5	15.5	30	0	20	1	0	1	1	0	0	0	0	0
90	76	1	1	1	172	75	25.3515	1	9	1	1	1	1	1	2	20	2	147	100	0	situs inversus totalis	1	1	5	4	3	4		2	moderately(+)	3	1	0	1	3	7.2	1.2	51	0	41	2	1	3	2	0	0	1	3+	1
91	82	2	1	2	146.6	49.53	23.0463	1	9	0	0	1	1	3	2	20	2	175	50	0		1	1	5	4	3	4		2	moderately(+)	3	1	1	0	1	5	4.8	51	0	41	2	1	3	2	0	0	1	2+	1
92	68	1	0	1	164.5	66.35	24.5194	1	9	1	1	1	1	3	2	20	2	135	50	0		1	1	1.2	4	3	1		2	well(+)	3	0	0	0	1	8	4.2	11	0	10	1	0	1	1	0	0	0	0	0
93	59	1	0	1	161	46.4	17.9005	1	9	0	1	1	1	1	2	20	2	165	30	0		1	1	7	4	3	5		2		2	1	0	1	2	5.5	4.5	51	0	41	2	1	3	2	0	0	1	1+	0
94	70	1	0	1	167.4	21.1	7.52959	1	3	0	1	0	0	1	1	20	3	175	50	0		1	1	13.6	2	1	4		2	moderately(+)	2	1	1	0	2	1.9	8.9	51	0	41	2	1	3	2	0	0	1	2+	1
95	82	1	1	1	157.6	56.2	22.6268	1	3	1	1	1	1	3	2	20	2	170	100	0		1	1	1.5	4	3	2		1		1	0	0	0	1	9	4	23	0	10	1	0	1	1	0	0	0	0	0
96	54	1	0	1	167	71	25.4581	1	9	0	1	0	1	1	1	20	3	194	200	0		1	1	6.7	2	1	4		2		3	1	1	1	3	0.7	14.5	51	0	41	2	1	3	2	0	0	0	2+	1
97	72	2	1	1	156	56	23.0112	1	9	1	0	0	0	3	1	20	3	213	50	0		1	1	1.6	2	1	4		1		1	1	0	0	2	1.2	21.2	23	0	10	1	0	1	1	0	0	0	2+	1
98	37	2	0	1	160	52.36	20.4531	0	0	0	0	0	1	3	1	20	3	284	50	0		1	1	3	3	2	4		1		3	1	0	0	3	2.5	15.5	30	0	2	1	1	2	2	0	0	1	3+	1
99	47	1	0	1	179	78.7	24.5623	0	0	1	1	1	0	3	2	20	2	165	100	0		1	1	1	4	3	1		2		2	0	0	0	1	6	6.5	11	0	10	1	0	1	1	0	0	1	3+	1
100	41	1	0	1	176.6	82.2	26.3567	0	0	0	1	1	1	6	2	20	2	300	400	0	4 connected mucosal lesions	2	2	9.3	3	2	1		1		1	0	0	0	3	7.8	3.1	22	0	10	1	0	1	1	0	0	1	3+	1
101	58	2	0	1	153	57	24.3496	1	9	0	0	0	1	3	2	20	2	145	100	0		1	1	1.2	3	2	4		2		9	0	0	0		1.8	15.4	20	0	10	1	0	1	1	0	0	0	2+	1
102	55	2	1	2	157.3	69.4	28.048	1	9	0	1	0	1	3	2	20	2	105	50	0		1	1	2.1	3	2	4		2		2	0	0	0	1	5.5	10	11	0	10	1	0	1	1	0	0	0	2+	1
103	74	1	0	1	165	68	24.977	1	1	0	1	1	1	3	2	20	2	140	100	0		1	1	5.1	3	2	5		2		3	1	0	0	2	0.6	2.4	30	0	20	1	0	1	1	0	0	1	2+	1
104	69	1	0	1	170	68	23.5294	0	0	0	1	0	1	1	2	20	2	175	200	0	pyloric ring주위로 huge mass있고 enlarged infrapyloric LN있었으나 shaving 가능 함	1	1	7.6	4	3	5		2		2	1	0	0	2	5.6	0.6	51	0	41	2	1	3	2	1	0	1	3+	1
105	78	1	0	1	160.5	67.2	26.0867	1	9	0	1	0	1	3	2	20	1	190	50	0		1	1	3	4	3	3		1		1	0	0	0	1	4.7	3.5	23	0	10	1	0	1	1	0	0	1	3+	1
106	73	1	0	2	165	57.1	20.9734	1	9	0	1	0	1	3	2	20	2	205	200	0	spleen capsule tearing-surgicell apply-->controlled	1	1	9.6	4	3	1		2		2	1	1	1	3	3.5	0.6	51	0	41	2	1	3	2	0	0	1	3+	1
107	72	1	0	1	161	71.1	27.4295	1	9	0	1	0	0	3	2	20	2	143	100	0		1	1	4	4	3	2		1		9	0	0	0		6.3	5.4		0	0	1	0	1	1	0	0	1	0	0
108	74	1	0	1	160	66	25.7812	0	0	0	0	0	1	1	2	20	2	224	50	0	fatty liver, Duodenal ulcer deformity	1	1	5	3	2	3		1		3	1	0	0	1	6	7	40	0	30	2	1	3	2	0	0	1	2+	1
109	40	2	0	1	154	64.4	27.1547	0	0	1	0	1	1	3	2	20	1	165	100	0		1	1	2	4	3	4		2		2	0	0	0	3	9	1	11	0	10	1	0	1	1	0	0	1	2+	1
110	85	2	2	2	146	68	31.9009	1	2	0	0	0	1	3	2	20	2	229	50	0	1) superficial ulcerative lesion in the LC side of midbody (1.5x1.5cm) prm: 1.5cm, drm: 20cm) 2) yellow, multinodular mass at S4b, 3x3cm sized, R/O liver metastasis	1	1	2	4	3	1		1	poorly(+)	1	1	0	0	1	9	7.5	11	0	10	1	0	1	1	0	0	1	3+	1
111	61	1	0	1	178	73.1	23.0716	1	9	1	1	1	1	1	1	21	3	256	300	0		1	1	2.8	1	1	4		2		2	1	0	0	2	0.5	24.1	40	0	3	2	1	3	2	0	0	1	3+	1
112	56	1	0	1	170	55	19.0311	1	9	0	1	1	1	3	2	20	2	152	50	0		1	1	6.7	3	2	1		2		2	1	0	0	1	3.2	10.8	23	0	10	1	0	1	1	0	0	1	3+	1
113	71	1	0	1	163	60	22.5827	0	0	0	1	1	1	3	1	20	3	250	150	0	pancreas cyst at neck, 2x2cm	1	1	1.5	2	1	4		1		1	0	0	0	2	3.4	18	30	0	20	1	0	1	1	0	0
114	76	1	0	1	174	70	23.1206	1	3	0	1	0	1	3	2	20	2	170	50	0		1	1	4.8	4	3	4		2		9	1	1	0	2	5.5	3.6	51	0	41	2	0	2	2	0	0		3+	1
115	76	2	1	2	142	72.6	36.0048	1	9	1	1	0	1	1	2	20	2	235	300	0	fatty liver, Prev. op. (peritonitis due to TA) severe adhesions on upper abd	1	1	6.5	4	3	3		2		3	1	0	0	2	5.5	2	40	0	30	2	0	2	2	0	0		3+	1
116	55	1	1	2	174.7	59	19.3315	1	9	0	0	0	1	3	2	20	2	120	50	0		1	1	3	4	3	2		2		3	1	0	0	1	9	1.5	23	0	10	1	0	1	1	0	0		3+	1
117	61	1	0	1	164	70	26.0262	1	6	0	1	1	0	6	2	20	1	221	30	0		1	1	3	4	3	4		1		1	0	0	0	2	4.5	4	11	0	10	1	0	1	1	0	0		2+	1
118	44	2	0	1	156.1	51.9	21.2991	0	0	1	0	1	0	6	2	20	2	202	50	0		1	1	2.5	3	2	3		2		2	0	0	0	1	3	11	11	0	10	1	0	1	1	0	0		1+	0
119	57	1	0	1	167	64.3	23.0557	1	2	0	1	1	0	6	2	20	2	251	150	0	ulcer scar in the AW side of lower body	1	1	4	4	3	3	1	2		2	0	0	1	2	3.2	10.5	30	0	2	1	1	2	2	0	0	1	3+	1
120	72	2	0	1	145	43	20.4518	1	2	0	0	0	1	3	2	20	2	155	100	0	erosion in the GC side of midbody, R/O erosion or 2nd cancer	1	1	1.6	4	3	1		1		1	1	0	0	2	6	5	22	0	10	1	0	1	1	0	0	1	2+	1
121	54	1	0	1	162.5	57.3	21.6994	1	1	1	1	1	1	3	2	20	1	205	50	0		1	1	2.1	4	3	1		2		2	0	0	0	2	3	8.7	21	0	10	1	0	1	1	0	0	1	3+	1
122	59	1	0	1	173	57.5	19.2121	1	1	1	1	1	1	3	1	11	3	240	100	0		1	1	3.5	2	1	4		1		1	0	0	0	1	1.7	17.5	30	0	20	1	0	1	1	0	0	0	2+	1
123	67	1	0	1	170.8	71	24.3379	1	9	0	1	1	1	3	2	11	2	207	30	0		1	1	3.5	4	3	1		2		3	0	0	0	1	3.5	3.8	11	0	10	1	0	1	1	0	0	1	3+	1
124	60	2	0	1	152.8	62.5	26.7691	1	4	1	0	1	1	2	1	20	3	253	50	0		1	1	8	2	1	4		1		1	1	0	1	2	1	17.5	51	0	41	2	0	2	2	0	0	0	2+	1
125	30	2	0	1	160.8	67.7	26.1828	0	0	0	0	1	1	6	1	20	3	345	0	0		1	1	2	3	2	1		2		3	0	0	0	1	4	9.5	21	0	10	1	0	1	1	0	0	1	1+	0
126	31	1	0	1	182.2	59.2	17.833	0	0	0	1	1	1	1	2	20	2	169	50	0	LN enlargement (5cm) at #6, 8, 9, 13	1	1	5	4	3	1		1	4	1	0	1	0	2	8	0.2	40	0	30	2	1	3	2	0	0	1	2+	1
127	52	1	0	1	169.2	65.6	22.9141	1	8	1	1	0	1	1	2	11	2	225	200	0	otherwise : Rt. adrenal : hard consistency, #8 LN : not resected by dense adhesion to hepatic artery. SB mesentery : small nodules (R/O cancer nodules) Proximal jejunum : intraluminal 1 cm mass (R/O solitary cancer mass) Paraaortic LN : Rt. & Lt. LN - 다 커짐. (R/O cancer LNs) Rectal shelf : negative 다 절제 계획하에 십이지장 부터 박리 시작하여 절제 가능 여부 판단하였으나 far advanced LN s 상태로 palliative subtotal gastrectomy 됨.	1	1	6.5	4	3	2		2		2	1	0	0	1	7.5	2	51	0	41	2	1	4	2	1	0	0	3+	1
128	78	1	0	1	171.4	66	22.4658	1	1	1	1	1	1	3	2	20	1	205	20	0		1	1	3.5	4	3	3		1		1	1	0	0	2	1.5	9	23	0	10	1	1	1	1	0	0	0	3+	1
129	71	1	0	1	165	61	22.4059	1	9	0	1	1	1	3	2	20	2	195	20	0		1	1	4	4	3	4		2		2	0	0	0	1	3	9	11	0	10	1	0	1	1	0	0	1	2+	1
130	71	1	0	1	170	65	22.4913	0	0	0	1	0	1	3	2	20	2	175	30	0		1	1	4.5	4	3	1		2		3	0	0	1	1	16	2	40	0	30	2	0	2	2	0	0	1	1+	0
131	70	1	0	1	163.7	66.7	24.8902	1	2	1	1	1	1	3	2	20	2	174	50	0		1	1	4.4	3	2	1		2		2	0	0	0	2	4.5	6.5	30	0	20	1	1	2	2	0	0	1	2+	1
132	75	1	0	1	171.4	72.7	24.7464	1	1	0	1	1	1	3	2	20	2`	206	20	0		1	1	2	4	3	4		1		1	0	0	0	1	10	1.5	22	0	10	1	0	1	1	0	0	1	3+	1
133	77	2	0	1	145.4	55.15	26.0866	1	1	1	0	0	1	3	2	20	2	155	80	0	aberrant left gastric artery-branch확인하고 clipping	1	1	2.3	3	2	3		2		2	0	0	0	2	4.2	9.8	21	0	10	1	0	1	1	0	0
134	83	2	0	1	146.7	65.5	30.4355	1	1	0	0	0	1	3	2	20	2	130	100	0		1	1	6	3	2	3	4	1		1	0	0	0	2	6.7	4.4	11	0	10	1	0	1	1	0	0
135	64	1	2	1	175	65	21.2245	0	0	0	1	1	1	1	1	20	3	205	300	0	-hepatic artery anomaly probably branched from SMA -cancer가 pancreas capsule에 attatch되어 있어 shaving	1	1	14	6	9	5		2		3	1	1	1	3	0.5	1	51	0	41	2	1	3	2	1	0	0	1+	0
136	58	1	0	1	161.9	74.55	28.4416	1	1	1	1	1	1	3	2	20	1	245	100	0		1	1	3.2	3	2	4		1		1	0	0	0	3	7.8	2.5	30	0	2	1	0	1	1	0	0	0	2+	1
137	84	1	0	1	172.8	65.4	21.9023	1	1	1	0	1	1	3	1	11	3	200	300	0	B-II STG state	1	1	4.6	3	2	4		2		1	1	0	0	2	4.3	2.9	30	0	20	1	0	1	1	0	0
138	40	2	0	1	159	665	263.043	0	0	0	0	0	0	6	2	20	2	184	30	0		1	1	2.5	3	2	3		2		2	0	0	0	3	4.6	8.7	40	0	30	2	0	2	2	0	0
139	58	1	0	1	166.4	60.1	21.7054	0	0	0	1	0	1	1	1	20	3	190	300	0		1	1	9	3	2	1		2		2	1	1	1	3	2.5	4.5	51	0	41	2	1	3	2	0	0	1	3+	1
140	64	1	0	1	166.7	76.2	27.421	1	1	1	1	0	1	3	2	20	2	151	200	0		1	1	3.5	3	2	1		1		1	1	0	0	2	5	8.7	40	0	30	2	1	3	2	0	0	1	3+	1
141	61	1	0	1	165.1	58.5	21.4616	1	2	0	1	1	1	3	1	20	3	415	400	0		2	2	11.6	3	2	4	3	1	7	2	0	0	0	1	4.5	12.5	40	0	30	2	0	3	2	0	0	1	2+	1
142	85	1	0	1	158.9	52.6	20.8323	1	1	1	1	0	1	3	2	20	1	210	50	0		1	1	6.2	3	2	1		1	6	3	1	0	0	2	4.5	2.5	40	0	30	2	1	3	2	0	0	1	3+	1
143	44	2	0	1	161.8	70.4	26.8915	1	1	1	1	1	0	6	2	20	2	250	100	0		1	1	3	3	2	1		2		2	0	0	0	3	3.5	10.5	40	0	30	2	0	2	2	0	0	1	3+	1
144	66	2	0	1	159.5	66.6	26.179	1	2	1	0	1	1	6	2	20	2	180	30	0		1	1	2.5	4	3	4		2		2	0	0	0	1	4	10.5	11	0	10	1	0	1	1	0	0
145	58	2	0	1	149.5	48.7	21.7895	0	0	0	0	0	0	3	2	20	1	260	100			1	1	0.9	4	3	2		2		2	0	0	0	1	4.5	14	11	0	10	1	0	1	1	0	0
146	52	1	0	1	159.7	66.3	25.9958	1	1	1	1	1	1	3	2	20	2	160	50			1	1	3	4	3	3		2		3	1	0	0	2	5.5	10.5	22	0	10	1	0	1	1	0	0
147	72	1	0	1	169.6	75.4	26.2132	1	1	1	0	0	0	1	2	20	2	281	50			1	1	3	3	2	3		2		2	0	0	1	1	1.5	9.5	22	0	10	1	0	1	1	0	0		3+	1
148	59	1	0	1	170	55	19.0311	1	1	0	1	0	1	3	2	20	2	195	20			1	1	5.2	3	2	3		2		3	1	0	1	3	1	11	30	0	20	1	1	2	2	0	0
149	65	1	0	1	167.2	86.3	30.8701	1	1	0	1	1	0	3	2	20	2	170	50			1	1	3.5	3	2	1		1		1	0	0	0	1	2	12	11	0	10	1	0	1	1	0	0
150	67	1	0	1	171.1	65.7	22.4422	0	0	1	1	1	1	3	1	20	3	345	50			1	1	2.2	4	3	1		2		2	0	0	0	1	8.1	11.8	11	0	10	1	0	1	1	0	0
151	77	1	0	2	167.4	69	24.6228	1	1	0	1	0	0	3	1	20	3	254	100			1	1	10	3	2	4		2		2	1	1	0	2	6	6.4	51	0	41	2	1	3	2	0	0	1	2+	1
152	64	1	0	2	167	49.2	17.6414	1	3	0	1	0	0	3	2	20	2	198	50			2	2	1.5	4	3	3	4	1	3	1	0	0	0	1	4.8	5.5	11	0	10	1	0	1	1	0	0
153	79	1	0	1	163.9	78.6	29.2593	1	1	1	0	1	1	3	1	11	3	170	100			2	2	1	2	1	4		1		3	0	0	0	2	3.5	17	22	0	10	1	0	1	1	0	0
154	56	1	0	1	166	73.5	26.673	1	1	0	1	1	1	3	2	20	2	170	50			1	1	1.5	4	3	2		1		1	0	0	0				20	0	10	1	0	1	1	0	0
155	59	1	0	1	162.2	65.3	24.8206	1	1	1	1	1	1	3	2	20	3	275	100			1	1	4.3	4	3	3	2	1		1	1	0	0	2	5.8	4.9	22	0	10	1	1	1	1	0	0		3+	1
156	76	2	0	1	148.4	61.7	28.0167	1	1	0	0	0	0	3	2	11	2	165	50			1	1	5	4	3	1		2		2	1	1	1	3	1.5	8.4	40	0	30	2	1	3	2	0	0		3+	1
157	68	2	0	1	153	56.3	24.0506	1	1	0	0	1	1	2	1	20	3	390	300			1	1	4	3	2	2		2		2	0	0	0	3	4.5	17.5	51	0	41	2	0	2	2	0	0	1	3+	1
158	76	2	0	1	154.9	54.5	22.714	1	1	1	1	0	1	1	1	20	3	200	50			2	2	7	2	1	1		2	5	3	1	1	0	2	2	5	51	0	41	2	1	3	2	0	0	1	2+	1
159	58	2	0	2	149.7	52.7	23.5162	1	4	1	0	1	1	1	2	20	2	110	100			1	1	9.5	4	3	5		2		2	0	0	1	3	4.5	3	40	0	30	2	0	2	2	0	0	1	1+	0
160	66	2	1	2	149.3	61.5	27.5902	1	1	1	0	0	1	3	2	20	2	143	50			1	1	2	3	2	1		1		9	0	0	0		6.5	8	20	0	10	1	0	1	1	0	0
161	81	2	0	2	150	48	21.3333	0	0	0	0	0	1	3	2	20	2	350	20			1	1	1	4	3	3	2	1	3	1	0	0	0	1	12.5	2	11	0	10	1	0	1	1	0	0	0
162	57	2	1	2	146.5	50	23.2967	0	0	0	0	0	0	3	2	20	2	148	50			1	1	1.5	4	3	3	2	1		9	0	0	0		11.2	3	11	0	10	1	0	1	1	0	0	1	1+	0
163	67	1	0	2	160	66	25.7812	1	1	0	1	1	1	1	1	20	3	175	50			1	1	5	1	1	1		2		2	0	0	1	2	2	17.5	40	0	30	2	0	2	2	0	0	1	3+	1
164	78	1	1	2	154	58.4	24.6247	1	1	0	0	0	1	3	2	20	2	195	50			1	1	2.4	3	2	1		2		1	0	0	0	1	4	13.5	30	0	20	1	0	1	1	0	0	1	3+	1
5	82	2	1	2	145.2	56.3	26.7039	1	1	1	0	0	1	3	2	20	2	125	20			1	1	2.5	3	2	4		2		2	0	0	0	3	4	13.7	30	0	20	1	0	1	1	0	0	1	3+	1
166	72	1	1	2	168.9	57.5	20.1562	1	2	0	1	1	1	3	1		3	226	100			1	1	3.8	2	1	2		1	4,5	1	1	0	0	2	7.5	6.5	30	0	20	1	0	1	1	0	0		2+	1
167	72	1	0	2	172.2	86.2	29.0697	1	1	1	1	1	0	1	2	20	2	235	100			2	2	4.5	3	2	3	4	2	tub.adenoma with HGD	9	1	0	0	2	6	4	40	0	30	2	1	3	2	0	0	1	0	0
168	66	2	0	2	144.8	52.2	24.8962	1	1	0	0	1	1	3	1	20	3	145	100			1	1	7	3	2	4		2		2	1	1	1	2	3	10.5	51	0	41	2	1	3	2	0	0	1	3+	1
169	71	1	0	2	165.2	73.4	26.8953	0	0	1	1	1	1	3	1	20	3	164	20			1	1	4.4	3	2	1		1		1	0	0	0	1	1.5	10	20	0	10	1	0	1	1	0	0
170	82	2	0	2	144.2	35.9	17.2649	1	1	0	0	0	1	1	2	20	2	190	100			1	1	11	3	2	5		2		1	0	0	0	2	4	2.5	51	4	42	2	1	3	2	0	0	1	3+	1
171	69	1	0	2	163	59	22.2063	1	1	0	0	0	1	3	1	20	3	190	100			1	1	1.5	2	1	4	1	2		9	0	0	0		1.2	18	20	0	10	1	0	1	1	0	0
172	43	1	0	1	172.1	51.5	17.3878	0	0	0	1	0	1	1	2	20	2	205	100			1	1	9	4	3	2		2		2	0	0	0	2	4	1.5	42	4	42	2	1	3	2	0	0	1	1+	0
173	77	1	0	2	175	52	16.9796	1	1	0	0	1	1	1	2	20	2	160	30			1	1	10	3	2	3		2		3	1	0	1	2	5	3	40	0	30	2	1	3	2	0	0	0	3+	1
174	69	1	0	2	156	47	19.313	1	9	0	0	0	1	1	1	20	3	287	50			1	1	8	6	9	4	1	1		1	1	1	1	2	0.6	4	51	0	41	2	1	3	2	0	0	1	3+	1
175	64	1	0	2	161.1	63.6	24.5056	1	2	0	1	1	1	3	1	11	3	155	50			1	1	2.8	3	2	1		1		1	0	0	0	1	1	14.2	20	0	10	1	0	1	1	0	0	1	2+	1
176	70	1	0	2	175.6	57.7	18.7123	1	2	0	1	1	1	1	2	20	2	175	100			1	1	10.8	3	2	3	1	1		1	1	1	1	2	4	6.5	52	7	42	2	1	4	2	2	0	1	3+	1
177	40	2	0	1	164	76.5	28.4429	0	0	1	0	1	1	3	2	20	2	165	50			1	1	2	3	2	4		2		2	0	0	1	2	4.6	12.2	51	0	41	2	0	2	2	0	0	1	2+	1
178	60	1	0	1	169.5	71.8	24.9911	0	0	0	0	0	0	6	2	20	2	214	50			1	1	0.6	3	2	3		1		1	0	0	0	1	3.5	13.6	11	0	10	1	0	1	1	0	0	1	3+	1
179	75	1	0	2	174.4	81.8	26.8943	1	1	0	0	1	1	1	2	20	2	170	50			1	1	7.5	4	3	1		1	4	1	1	0	1	3	4	1.4	51	0	41	2	1	3	2	0	0	1	2+	1
180	86	2	1	2	149.8	38.5	17.1568	1	1	0	0	0	1	1	2	20	1	181	50			1	1	8.5	4	3	5		2		1	1	1	0	2	8	1.2	40	0	30	2	1	2	2	0	0	1	2+	1
181	48	2	0	1	151.6	56.5	24.5839	0	0	0	1	1	0	3	2	20	2	150	10			1	1	1.7	4	3	1		2		2	0	0	0	1	4	9	11	0	10	1	0	1	1	0	0	1	1+	0
182	66	1	0	2	164	64	23.7954	1	1	0	1	1	0	1	1	20	3	210	50			1	1	3.3	2	1	5		2		3	1	0	0	3	0.5	21	30	0	20	1	0	1	1	0	0	1	3+	1
183	74	1	1	3	169.9	71.6	24.8043	1	1	1	1	1	1	3	2	20	2	210	200			1	1	4	3	2	1		1		1	1	0	0	2	6.8	3.7	22	0	10	1	0	1	1	0	0	1	2+	1
184	54	2	0	2	156	50.5	20.7512	1	2	0	1	0	1	3	2	20	2	135	20			1	1	4.2	3	2	1		2		1	1	0	0	2	5.5	3.7	40	0	30	2	1	3	2	0	0	1	2+	1
185	40	2	0	1	155.6	52.2	21.5601	1	1	0	0	1	0	6	2	20	1	215	10			1	1	1.5	4	3	3		2		2	0	0	0	1	3.5	9.5	11	0	10	1	0	1	1	0	0	1	2+	1
186	62	1	1	2	171.5	79.9	27.1656	1	1	0	1	1	1	1	2	20	2	253	50			1	1	9	4	3	5		2		3	1	1	1	3	4.5	1	51	0	41	2	1	3	2	0	0	1	3+	1
187	68	1	0	2	164.2	63.2	23.4407	1	1	0	1	1	1	1	2	20	2	160	20			1	1	6	3	2	1		2		3	1	1	0	2	5.8	5.1	30	0	20	1	1	3	2	0	0	1	3+	1
188	77	1	0	2	166.8	69.5	24.98	1	1	0	1	1	0	3	2	20	2	160	100			1	1	3.2	3	2	1		1		1	0	0	0	2	6.3	3	23	0	10	1	1	1	1	0	0	1	2+	1
189	57	2	0	1	154.2	49.3	20.7338	1	4	1	0	1	0	6	2	20	1	170	50			1	1	0.6	4	3	2		2		2	0	0	0	1	9.5	7.2	11	0	10	1	0	1	1	0	0	1	1+	0
190	60	1	0	1	166.8	57	20.4872	1	1	0	1	0	1	1	2	20	2	170	20			1	1	6.5	4	3	2		2		3	1	0	1	3	8.2	2	40	0	30	2	1	3	2	0	0	0	3+	1
191	59	2	0	1	153.3	58.2	24.765	0	0	0	1	0	1	3	2	20	2	240	20			2	2	9	3	2	1		2	6	1	0	0	0	2	0.3	6.5	23	0	10	1	0	1	1	0	0	1	3+	1
192	74	1	0	1	169.9	73.5	25.4625	1	1	1	1	0	1	1	1	20	3	185	50			1	1	5.3	3	2	4		1	5	3	1	0	0	2	16	7.5	30	0	20	1	1	3	2	0	0	1	2+	1
193	78	1	0	1	165.8	68.4	24.8821	0	0	0	0	0	1	1	1	20	3	156	50			1	1	5	3	2	3		1		1	1	0	0	1	3	15	21	0	10	1	0	1	1	0	0	1	1+	0
194	53	1	0	1	161.8	49.2	18.7935	1	1	0	1	1	1	1	2	20	2	135	50			1	1	5.6	4	3	1		2	6	3	1	1	0	3	5	2.5	40	0	30	2	1	3	2	0	0	0	2+	1
195	66	1	0	3	171.9	63.1	21.3539	1	1	0	1	1	1	1	1	20	3	150	50			1	1	10.5	3	2	1		2	6	3	1	0	1	3	2	3.5	51	0	41	2	1	3	2	0	0	1	3+	1
196	52	1	0	1	166	48	17.4191	0	0	1	1	1	1	1	1	20	3	195	300			1	1	10	6	9	5		2		2	1	1	1	3	1.5	1	52	7,4,3	42	2	1	3	2	0	0	1	3+	1
197	44	2	0	1	164.8	58	21.3557	0	0	1	1	1	1	3	2	20	2	150	20			1	1	1.7	4	3	4		1		1	1	0	0	2	7.5	6.5	22	0	10	1	1	1	1	0	0	1	1+	0
198	52	2	0	1	161.4	75.5	28.9828	1	1	0	0	0	1	3	2	20	1	165	20			1	1	3.5	4	3	1		1	5	3	0	0	0	2	8.5	3.5	22	0	10	1	0	1	1	0	0	1	3+	1
199	69	1	0	2	164.1	69.5	25.8088	1	1	0	1	1	1	3	2	20	2	160	30			1	1	1.8	4	3	1		1		1	0	0	0	1	8	7.3	30	0	20	1	0	1	1	0	0	1	2+	1
200	82	2	1	2	142.8	58	28.4427	1	1	0	1	1	1	1	2	20	2	172	100			1	1	11.4	3	2	3	4	2		3	0	0	0	1	3.8	1	11	0	10	1	0	1	1	0	0	1	3+	1
201	69	1	1	2	175	55	17.9592	1	1	0	0	0	1	1	2	20	2	175	100			1	1	14	3	2	1		2		2	1	1	1	3	1.5	0.3	51	0	41	2	1	3	2	0	0	1	2+	1
202	65	1	1	3	159.1	63	24.8886	1	1	0	1	1	1	1	1	20	3	182	50			1	1	10	6	9	5		2		2	1	1	1	2	4	3.5	51	0	41	2	1	3	2	0	0	1	3+	1
204	51	1	0	2	175	67.6	22.0735	1	9	0	1	1	1	3	2	20	2	200	50			1	1	2.8	3	2	4		1		2	1	0	0	2	3.7	10	30	0	20	1	0	1	1	0	0	1	3+	1
203	55	2	0	2	157	62	25.1532	1	2	0	0	0	0	6	2	20	2	209	10			1	1	1.3	4	3	2		2		1	0	0	0	3	9	6	11	0	10	1	0	1	1	0	0	0	1+	0
205	68	1	0	1	168.9	61.3	21.4883	1	1	0	1	0	1	4	2	20	2	190	50			1	1	6.5	4	3	5		1		3	1	1	1	2	4.5	0.6	51	0	41	2	1	4	2	1	0	1	3+	1
206	68	2	0	1	148.6	42.5	19.2465	1	9	0	0	0	0	3	2	20	1	175	20			1	1	2	4	3	2		2		2	0	0	0	1	4	10.5	11	0	10	1	0	1	1	0	0	1	3+	1
207	75	2	0	2	155.2	56.3	23.3736	1	1	1	0	0	1	3	2	20	2	110	10			1	1	1.7	4	3	1		1		9	0	0	0		9.5	4.5	0	0	10	1	0	1	1	0	0	1	2+	1
208	73	2	1	2	159.7	58.1	22.7807	1	1	0	0	1	0	3	2	20	2	131	5			1	1	3	3	2	4	1	1	5	1	1	1	0	1	6.5	7.8	23	0	10	1	1	1	1	0	0	1	2+	1
209	76	1	0	2	158.3	50.9	20.3122	1	1	0	1	0	1	3	1	20	3	290	100			1	1	2	2	1	1		1	4	3	0	0	0	2	0.5	17	23	0	10	1	0	1	1	0	0	1	2+	1
210	71	2	0	2	150.9	61	26.7887	1	1	1	1	1	1	3	2	20	2	205	10			1	1	2	4	3	4		2		2	0	0	0	1	7.5	7.5	11	0	10	1	0	1	1	0	0	1	3+	1
211	77	1	0	2	157.8	68	27.3083	1	1	0	1	0	1	3	2	20	2	140	20			1	1	3.5	3	2	1		2		3	1	0	0	2	2.5	7.5	23	0	10	1	0	1	1	0	0	1	3+	1
212	47	1	0	1	175.8	71.6	23.1673	1	4	0	1	1	0	3	2	20	2	160	20			1	1	0.7	3	2	4	1	2		2	0	0	0	3	7.3	7	11	0	10	1	0	1	1	0	0	1	3+	1
213	45	1	0	2	171.3	88.9	30.2961	1	1	0	1	1	1	1	2	20	2	150	20			1	1	8.4	3	2	5		2		2	1	0	0	2	5.5	5.4	51	0	41	2	1	3	2	0	0	1	3+	1
214	48	1	0	1	172.4	86	28.935	0	0	0	1	0	1	1	2	20	2	135	20			1	1	5.5	4	3	3	2	1		1	0	0	1	3	8	3	51	0	41	2	0	2	2	0	0	1	3+	1
215	60	1	0	1	172.6	65.6	22.0203	1	3	0	1	1	0	3	2	20	1	165	20			1	1	2	4	3	1		1		1	0	0	0	1	9.5	5.2	22	0	10	1	0	1	1	0	0	1	3+	1
216	63	1	0	2	159.9	66	25.8135	1	1	1	0	0	1	3	2	20	2	140	20			1	1	1.6	3	2	4	1	1		1	0	0	0	2	4	6.5	22	0	10	1	0	1	1	0	0	1	3+	1
217	67	1	0	2	168	87.3	30.9311	1	1	0	1	1	0	3	2	20	2	129	50			1	1	4	3	2	1		2	6	9	0	0	0		9.1	5.5	11	0	10	1	0	1	1	0	0	1	0	0
218	62	1	0	2	161.7	65.3	24.9743	1	4	0	1	1	1	3	2	20	2	195	100			1	1	2.3	4	3	4		1		1	0	0	0	1	12	3.4	22	0	10	1	0	1	1	0	0	0	3+	1
219	54	1	0	1	175	73	23.8367	0	0	0	0	1	1	1	2	20	2	210	150			1	1	4	3	2	4	2	2		2	0	1	1	2	3	10	52	12	42	2	1	4	2	0	0	1	2+	1
220	54	1	0	1	172	86	29.0698	0	0	0	1	1	0	6	2	20	2	281	100			1	1	1.5	3	2	4		1		1	0	0	0	1	5.6	6.5	11	0	10	1	0	1	1	0	0	0	0	0
221	84	2	0	2	147	44.5	20.5933	1	1	0	0	0	1	3	2	20	2	120	20			1	1	3	3	2	1		1		1	0	0	0	2	7	8	22	0	10	1	0	1	1	0	0	1	1+	0
222	58	1	0	1	155.4	58.7	24.3073	0	0	0	1	1	1	3	2	20	2	160	20			1	1	3	3	2	1		2		9	0	0	0		3.5	8.2	20	0	10	1	0	1	1	0	0	1	3+	1
223	74	1	0	2	165.5	79.5	29.0249	1	1	0	1	1	0	3	2	20	2	250	100			1	1	2.5	4	3	4	2	1		1	1	0	0	3	9.7	4	23	0	10	1	0	1	1	0	0	0	3+	1
224	85	2	0	2	141.4	41	20.5062	1	1	0	0	0	1	3	2	20	2	120	20			1	1	3	4	3	3	2	2		2	1	0	0	1	11	1.2	30	0	20	1	0	1	1	0	0	1	3+	1
225	63	2	0	2	148.8	34.3	15.4913	0	0	0	1	0	1	3	2	20	2	210	20			1	1	5	4	3	5		2		2	1	0	1	3	9	1.7	40	0	30	2	1	3	2	0	0	1	2+	1
226	76	1	0	2	165.5	69	25.1914	1	6	1	1	0	1	3	2	20	2	158	50			1	1	4.2	4	3	1		1		1	0	0	0	2	8	4.6	40	0	30	2	0	2	2	0	0	1	2+	1
227	71	2	0	2	162.5	72.9	27.6071	1	1	0	0	0	1	1	1	20	3	321	50			1	1	5.2	2	1	3	1	2		3	1	1	0	2	1.3	12.5	40	0	30	2	0	2	2	0	0	1	3+	1
228	56	1	0	1	169.3	62	21.6311	0	0	0	1	1	1	3	2	20	2	140	20			1	1	4	3	2	1		2		1	0	0	0	2	8.5	4	30	0	20	1	1	2	2	0	0	1	3+	1
229	64	1	0	2	167	77	27.6095	1	1	0	1	1	0	3	2	20	2	200	50			1	1	0.9	4	3	2		1		1	0	0	0	1	11	3.5	11	0	10	1	0	1	1	0	0	1	1+	0
230	37	2	0	2	159	60	23.7332	1	4	0	0	0	1	1	1	20	3	140	50			1	1	9	4	3	3	4	2		2	1	1	1	3	2	2	51	0	41	2	1	4	2	2	0	1	3+	1
231	64	1	0	1	169.1	71.8	25.1095	0	0	0	1	1	1	3	2	20	2	140	20			1	1	4.5	3	2	1		1		1	0	0	0	2	5.5	5	40	0	30	2	0	2	2	0	0	1	3+	1
232	73	2	0	2	145.3	53.8	25.483	1	1	0	0	0	1	3	2	20	2	150	20			1	1	3.5	3	2	1		2		2	0	0	0	1	7	8	11	0	10	1	0	1	1	0	0	1	3+	1
233	67	2	0	2	158	66	26.4381	1	1	0	0	1	0	3	2	20	2	191	30			1	1	0.8	2	1	3		2		2	0	0	0	1	3	20	11	0	10	1	0	1	1	0	0	0	3+	1
234	65	1	0	2	171.8	69.8	23.6488	1	1	0	1	0	1	3	2	20	2	170	50			1	1	2	3	2	1		2		3	0	0	0	2	8	9.5	30	0	20	1	0	1	1	0	0	1	0	0
235	72	1	0	2	152	55.2	23.892	1	1	0	1	0	0	3	2	20	2	175	50			1	1	6	3	2	4	1	2		2	1	0	0	2	5	6.2	21	0	10	1	1	2	2	0	0	0	3+	1
236	49	1	0	1	176	70	22.5981	0	0	1	1	0	1	3	2	20	1	155	20			1	1	0.8	4	3	2		1	4	3	0	0	0	1	9.6	1.4	21	0	10	1	0	1	1	0	0	1	3+	1
237	53	2	0	1	153.2	50.7	21.6018	0	0	0	0	0	0	1	1	20	9 (이전 proximal gastrectomy시행한 상태로 G-J Stomy 쪽 resection시행	170	30			1	1	1.2	4	3	3		2		2	0	0	0	1	9.2	4.5	11	0	10	1	0	1	1	0	0	1	3+	1
238	68	1	0	2	163.4	62	23.2214	0	0	0	1	1	1	1	2	20	1	170	50			1	1	5.8	4	3	4		1		1	0	0	0	2	7.5	3	30	0	20	1	0	1	1	0	0	1	3+	1
239	68	1	0	1	177.2	90	28.6626	0	0	0	1	0	1	3	2	20	2	225	30			1	1	4	3	2	4	2	2		2	0	0	0	2	4	8	21	0	10	1	1	2	2	0	0	1	2+	1
240	41	1	0	1	172.5	61.9	20.8024	0	0	0	1	1	1	3	2	20	2	192	50			1	1	3.8	3	2	1		2	6	3	0	0	0	2	4	6.5	11	0	10	1	0	1	1	0	0	1	3+	1
241	82	1	0	3	158.4	66	26.3047	1	2,5,8	0	1	0	1	3	2	20	2	181	30			1	1	3.5	4	3	1		1		3	1	0	0	2	6.2	4.5	40	0	30	2	1	3	2	0	0	1	2+	1
242	52	2	0	1	139.9	46	23.503	0	0	0	0	0	1	1	1	21	3	170	50			1	1	10.5	3	2	3	4	2	6	2	1	1	0	2	2.5	2	51	0	41	2	1	4	2	1	0	1	3+	1
243	65	2	0	2	151	51	22.3674	1	2	0	0	0	1	3	2	20	2	174	20			1	1	2	4	3	3		1		1	0	0	0	1	11	6	11	0	10	1	0	1	1	0	0	1	2+	1
244	68	1	0	2	158.5	63.8	25.3958	1	1	0	0	0	1	3	2	20	2	190	20			1	1	5.3	4	3	4		2		3	1	1	0	2	9.7	3.6	22	0	10	1	1	1	1	0	0	1	2+	1
246	55	2	0	2	159	60	23.7332	1	1	0	0	0	1	1	2	10	2	187	50			1	1	18.4	6	9	5		2		3	1	0	1	3	0	0	51	0	41	2	1	4	2	2	0	1	2+	1
245	43	2	0	1	170	85	29.4118	0	0	0	0	1	0	3	1	20	3	285	30			1	1	1.2	3	2	4		2		2	0	0	0	1	7.2	12.7	22	0	10	1	0	1	1	0	0	1	3+	1
247	58	1	0	2	161.4	72.8	27.9463	1	1	0	1	1	1	1	2	20	2	164	50			1	1	8	4	3	1		1	4	3	1	1	1	2	3	3.8	40	0	30	2	1	3	2	0	0	0	2+	1
248	36	2	0	1	155	37	15.4006	1	9	0	0	0	1	1	1	20	3	210	50			1	1	13.5	3	2	4		2		2	1	0	0	1	3.4	5.2	30	0	20	1	0	1	1	0	0	1	3+	1
249	78	1	0	2	156.4	69.3	28.3309	1	2	1	0	0	1	3	2	11	2	185	30			1	1	2.8	3	2	1		1		1	0	0	0	2	1	8.7	30	0	20	1	0	1	1	0	0	1	2+	1
250	58	1	0	2	166.6	65.4	23.5628	1	1	1	1	1	1	2	2	20	2	245	30			1	1	4	4	3	1		1		1	0	0	0	2	11.5	2.6	21	0	10	1	0	1	1	0	0	0	3+	1
251	70	1	0	2	171.1	90.4	30.8794	1	9	0	1	1	1	3	2	20	2	225	100			2	2	2.5	3	2	3	4	1		1	0	0	0	2	12	5	30	0	20	1	0	1	1	0	0	1	3+	1
252	61	2	0	2	145.8	63.5	29.8716	1	1	1	0	0	1	3	2	20	1	130	20			1	1	0.6	4	3	2		2	6	3	0	0	0	2	6	6	21	0	10	1	0	1	1	0	0	1	3+	1
253	77	1	0	2	161.3	63.4	24.368	1	6	0	1	0	0	3	2	20	2	200	30			3	2	1.9	3	2	4	2	2		3	0	0	0	2	5.7	8.2	22	0	10	1	0	1	1	0	0	1	2+	1
254	83	1	0	2	168	65	23.03	1	7	1	0	0	1	1	2	20	2	266	200			1	1	7	4	3	3		1		1	1	0	1	2	5.8	2.4	51	0	41	2	1	3	2	0	0	1	3+	1
255	84	1	0	2	156.3	76	31.1097	1	1	0	1	0	1	3	2	20	2	127	20			1	1	4.5	4	3	1		1		3	0	0	0	1	3.5	2.3	11	0	10	1	0	1	1	0	0	1	3+	1
256	69	1	0	2	157.5	69.7	28.0978	1	3	0	1	1	0	6	2	20	2	195	100			1	1	0.6	4	3	1		1		1	0	0	0	1	11.5	2	11	0	10	1	0	1	1	0	0	1	1+	0
257	71	1	0	2	165.9	64.9	23.5804	1	1	0	0	1	1	1	1	20	3	323	100			1	1	6.2	1	1	1		1		1	1	0	1	2	0	20.5	51	0	41	2	1	3	2	0	0	1	3+	1
258	70	1	0	2	164.4	72.5	26.8247	1	1	0	1	1	0	1	1	11	3	219	30			1	1	0.6	2	1	1		1		1	0	0	0	1	2	6.8	11	0	10	1	0	1	1	0	0	1	3+	1
259	67	1	0	1	173	78	26.0617	1	9	0	1	1	1	3	2	20	2	255	150			1	1	1.6	3	2	3		1		1	0	0	0	1	6.5	9.5	11	0	10	1	0	1	1	0	0	1	1+	0
260	66	1	0	2	174.6	65.9	21.6171	1	1	0	1	1	1	3	2	11	2	205	30			1	1	1	3	2	1		1		1	0	0	0	2	3.5	11.5	21	0	10	1	0	1	1	0	0	0	3+	1
261	78	1	0	2	168.3	79.9	28.2084	0	0	1	1	1	1	3	2	11	2	270	30			1	1	1	4	3	1		1		1	0	0	0	1	10.6	4.5	11	0	10	1	0	1	1	0	0	1	3+	1
262	80	1	0	2	157.9	56.3	22.5811	1	1	0	1	1	1	3	2	20	2	167	50			1	1	5.4	4	3	2		1		1	0	0	0	1	5.7	4.4	22	0	10	1	0	1	1	0	0	0	3+	1
263	64	2	0	1	158	60	24.0346	1	4	0	0	0	1	3	2	11	2	200	30			1	1	4	3	2	3	2	2		2	0	0	0	3	4	12.4	22	0	10	1	0	1	1	0	0	1	3+	1
264	84	2	0	2	151.2	45.8	20.0337	1	1	0	0	0	1	3	2	20	2	189	20			1	1	4.7	3	2	4		2		2	0	0	0	1	4.5	9	30	0	20	1	0	1	1	0	0	1	0	0
265	60	1	0	1	169.8	68.9	23.897	0	0	0	1	1	1	3	2	20	2	160	50			1	1	2	3	2	1		2	6	3	0	0	0	2	4.5	8	30	0	20	1	0	1	1	0	0	1	3+	1
266	69	1	0	2	163	64	24.0882	1	1	1	1	0	1	3	2	20	1	120	20			1	1	4.5	4	3	1		1		1	0	0	0	1	8.2	1.3	11	0	10	1	0	1	1	0	0	1	3+	1
267	58	1	0	2	159.5	55.8	21.9337	1	3	0	1	1	1	6	2	20	2	195	20			1	1	4.5	3	2	1		1		1	1	0	0	2	4.5	8.9	30	0	20	1	1	2	2	0	0	1	2+	1
268	75	1	0	2	171	80	27.3588	0	0	0	1	1	1	3	1	20	3	220	20			1	1	3	2	1	4		1		1	1	0	0	3	2.5	14	40	0	30	2	0	2	2	0	0	1	3+	1
269	40	1	0	1	178.7	62.9	19.6971	0	0	1	0	0	1	3	2	20	1	235	20			1	1	3	4	3	1		2	6	3	1	0	0	2	8.4	1.6	30	0	20	1	1	2	2	0	0	1	3+	1
270	59	1	0	1	178.5	86.2	27.054	0	0	1	1	1	0	6	2	20	2	200	20			1	1	1.3	3	2	1		1		3	0	0	0	2	3.5	12	11	0	10	1	0	1	1	0	0	0	2+	1
271	80	1	1	3	152.3	57.4	24.7464	1	6	0	1	0	0	3	2	20	2	150	50			1	1	3	4	3	4	2	1		3	0	0	0	1	6.5	3	11	0	10	1	0	1	1	0	0	1	1+	0
272	62	1	0	1	165	50	18.3655	1	3	0	0	0	1	1	2	11	2	242	300			1	1	3	4	3	4		2		1	1	1	1	1	4	8.4	40	0	30	2	0	2	2	1	0	1	1+	0
273	61	1	0	2	173.2	96.4	32.1352	1	2	0	1	0	1	6	2	20	1	270	20			1	1	1.2	3	2	4	2	1		1	0	0	0	2	5.6	8	21	0	10	1	1	1	1	0	0	1	3+	1
274	62	1	0	1	162	69	26.2917	0	0	0	1	0	1	6	2	20	1	177	10			1	1	3	4	3	4		1		1	0	0	0	1	4.5	4.5	11	0	10	1	0	1	1	0	0	1	3+	1
275	71	1	1	3	164.8	59.9	22.0553	1	1	0	0	1	1	3	2	20	2	20	20			1	1	5.8	4	3	3	4	1	4,6	3	0	0	1	3	9	0.6	30	0	20	1	1	2	2	0	0	0	2+	1
276	90	1	1	3	162	69	26.2917	1	1	0	0	0	1	3	2	20	2	210	50			1	1	4	4	3	3		1	5	3	1	0	0	2	4.8	6	40	0	30	2	1	3	2	0	0	1	2+	1
277	76	2	0	2	156.2	48.8	20.0013	1	depression	0	0	1	1	1	2	20	2	150	20			1	1	6.5	4	3	5		1		1	0	0	1	2	5.2	4	30	0	20	1	1	2	2	0	0	0	3+	1
278	66	2	0	2	154.9	56.6	23.5892	1	1	0	0	0	1	3	2	20	2	167	20			1	1	2	3	2	4	2	2	6	2	0	0	0	2	8.5	8	21	0	10	1	1	1	1	0	0	1	3+	1
279	68	1	0	2	166.8	68.7	24.6925	1	129	0	1	0	1	3	2	20	2	175	50			1	1	5	4	3	1		1		1	1	0	0	2	11	3.6	51	0	41	2	0	2	2	0	0	1	3+	1
280	82	2	1	2	154.3	61	25.6211	1	139	1	0	0	1	1	1	20	3	240	50			1	1	15.2	2	1	3	4	2		2	0	0	1	3	1.7	5.5	51	0	41	2	0	2	2	0	0	1	2+	1
281	61	1	0	2	167	62.9	22.5537	1	3	0	1	1	1	3	2	20	2	195	50			1	1	2.3	4	3	3	1	1		1	1	0	0	1	8.5	4.5	30	0	20	1	1	2	2	0	0	1	3+	1
282	73	2	0	2	152.6	59.5	25.551	1	12	0	0	0	1	1	1	20	3	230	100			1	1	6.5	3	2	1		2		3	1	1	1	3	2.7	10.5	51	0	41	2	1	3	2	0	0	1	2+	1
283	72	2	0	2	148.3	49	22.2799	1	39	0	0	0	0	3	2	20	1	155	20			1	1	3	4	3	4	2	1		1	0	0	0	1	8	3.5	23	0	10	1	0	1	1	0	0	1	2+	1
284	52	1	0	2	169	75	26.2596	1	17	0	1	1	1	3	2	20	1	245	20			1	1	3.5	4	3	4	1	1		1	0	0	0	1	9.5	2.3	11	0	10	1	0	1	1	0	0	1	3+	1
285	80	1	1	2	154	51	21.5045	1	59	0	0	1	1	3	2	20	2	157	20			1	1	6.5	3	2	1		1		3	0	0	0	1	3.5	13	11	0	10	1	0	1	1	0	0	1	3+	1
286	84	2	0	2	147.2	49.1	22.6603	1	1	0	0	0	1	1	2	20	1	244	30			1	1	6.3	4	3	1		1		1	0	0	0	1	5.5	7	30	0	20	1	0	1	1	0	0	1	3+	1
287	78	1	0	2	154.7	60.2	25.1545	1	19	0	1	0	1	3	2	20	2	165	30			3	2	3.4	4	3	4	2	1	3	1	0	1	0	2	6.5	3.6	23	0	10	1	0	1	1	0	0	1	2+	1
288	59	1	0	2	169.6	61.5	21.3808	1	45	0	1	1	1	3	2	20	2	181	30			1	1	2.5	4	3	3	1	1		1	1	0	0	2	6	4.7	22	0	10	1	1	1	1	0	0	0	2+	1
289	60	1	0	1	169	62	21.7079	0	0	0	1	1	1	3	2	20	2	215	20			1	1	4.5	4	3	4		2		1	0	0	0	1	6.5	1.5	40	0	30	2	0	2	2	0	0	1	2+	1
290	74	2	1	2	144.3	45.9	22.0435	1	19	1	0	0	0	3	1	20	3	222	20			1	1	4	2	1	1		2		1	0	0	1	2	2.8	12.5	51	0	41	2	0	2	2	0	0	1	1+	0
291	84	1	0	2	160.1	66.5	25.9441	1	17	0	0	0	1	3	2	20	2	180	5			1	1	2.1	3	2	1		1		1	0	0	0	2	8	6.4	30	0	20	1	0	1	1	0	0	1	2+	1
292	72	1	1	3	178.7	89.6	28.0581	1	126	1	1	1	0	3	2	20	2	205	20			2	2	2	4	3	2		1		1	0	0	0	1	13	2.3	11	0	10	1	0	1	1	0	0	1	2+	1
293	62	1	0	2	164.2	77.9	28.8929	1	12	0	1	1	1	1	2	20	2	260	150			2	2	4	4	3	4		1		1	1	1	0	2	2.5	8.3	30	0	20	1	1	3	2	0	0	0	3+	1
294	79	1	0	1	154	57.2	24.1187	1	9	0	0	0	1	3	2	20	2	202	50			1	1	2	3	2	1		1		1	0	0	0	1	7	5.8	11	0	10	1	0	1	1	0	0	1	3+	1
295	76	2	0	2	146	48.4	22.7059	1	12569	0	0	1	1	3	2	20	2	162	10			1	1	3	4	3	3	2	1		9	0	0	0		9.3	3.5	20	0	10	1	0	1	1	0	0	1	3+	1
296	60	1	0	2	174.8	67.7	22.1567	1	1	0	1	1	1	3	2	20	2	130	20			1	1	2.4	3	2	3	1	1		1	0	0	0	2	5.5	6	21	0	10	1	0	1	1	0	0	1	3+	1
297	65	1	0	2	160.1	63.7	24.8517	1	19	0	1	0	1	3	2	20	2	200	20			1	1	6	4	3	4	2	1		1	1	0	0	1	7	6.5	40	0	30	2	1	2	2	0	0	1	3+	1
298	73	1	1	2	168.7	65.1	22.8745	1	1259	0	1	1	1	1	2	20	1	245	50			1	1	3.3	4	3	3	1	2		2	0	0	0	3	6.5	5	23	0	10	1	0	1	1	0	0	1	3+	1
299	66	1	0	2	164.1	55.5	20.6099	1	12679	0	1	1	1	1	2	20	2	125	20			1	1	6.9	4	3	1		1		1	1	1	0	2	0.7	4	40	0	30	2	1	3	2	0	0	1	1+	0
300	86	2	1	2	143.5	53	25.7378	1	1	0	0	0	1	3	2	20	1	222	20			1	1	2	4	3	1		2	6	3	0	0	0	2	2.7	4	30	0	20	1	0	1	1	0	0	1	3+	1
301	52	2	0	1	154	52	21.9261	0	0	1	1	1	1	1	2	11	3	260	100			1	1	4	3	2	3	1	2		2	0	0	1	3	2.3	6.2	30	0	20	1	0	1	1	0	0	1	3+	1
302	66	1	0	1	161.7	59.9	22.909	0	0	0	1	1	1	3	2	20	2	190	20			1	1	4.5	3	2	1		1		1	0	0	0	2	4.5	7.8	21	0	10	1	1	1	1	0	0	0	3+	1
303	75	1	0	2	164.1	61.5	22.838	1	2	0	1	0	1	3	1	20	3	190	20			4	2	3.5	2	1	3	4	1	2	1	1	0	0	2	1.8	17.2	23	0	10	1	1	2	2	0	0	0	2+	1
304	88	2	0	2	143.7	61.5	29.7825	1	1	1	0	0	1	3	2	20	2	120	10			1	1	2.7	4	3	4	2	2		2	0	0	0	1	13	1.3	22	0	10	1	0	1	1	0	0	1	3+	1
305	60	1	0	1	164.7	71	26.1741	1	2	1	1	1	1	2	1	11	3	345	300			1	1	1	3	2	4		1		1	0	0	0	3	5	12.3	23	0	10	1	0	1	1	0	0	1	2+	1
306	57	1	0	2	163	67	25.2174	1	4	1	1	0	1	3	2	20	2	105	20			1	1	2.5	3	2	1		2		3	0	0	0	1	5	6.5	21	0	10	1	0	1	1	0	0	1	2+	1
307	75	2	0	2	148.8	50.5	22.8079	1	1	0	0	0	0	3	2	20	2	180	20		bleeding tendency	1	1	3.8	3	2	1		1		1	1	0	0	1	1.7	12	11	0	10	1	0	1	1	0	0	1	3+	1
308	82	1	1	2	161.9	67.5	25.7519	1	6	0	1	1	1	3	2	20	2	180	20			1	1	4.5	4	3	3	4	1	8(micropapillary component.)	3	1	0	0	2	12.5	2	23	0	10	1	1	2	2	0	0	1	2+	1
309	71	1	0	2	152.5	72.6	31.2174	1	9	0	1	1	0	3	2	20	2	125	20			1	1	3	4	3	4	1	2		9	0	0	0		3.5	6.7	20	0	40	2	0	1	1	0	0	1	1+	0
310	43	2	0	2	161.7	58	22.1824	0	0	1	0	1	1	3	2	20	1	150	20			1	1	5.4	4	3	1		2		2	0	0	0	3	3.6	2.8	23	0	10	1	0	1	1	0	0	1	3+	1
311	73	1	0	1	162.5	81.4	30.826	0	0	0	1	0	0	3	2	20	2	290	100		Duodenal stump reinforcement suture with articulated needle holder (V-locnon-absorbable #3-0)	1	1	2	4	3	1		1		1	1	0	0	2	5	4	23	0	10	1	0	1	1	0	0	1	3+	1
312	83	1	0	2	162.9	59.5	22.422	1	1	0	1	1	0	3	2	20	2	150	20		HCC at #4 segment	1	1	1.2	4	3	3		1		1	0	0	0	1	10.2	1.8	11	0	10	1	0	1	1	0	0	1	3+	1
313	73	1	0	2	161.4	62	23.8004	1	1	0	0	0	1	3	2	20	1	150	40			1	1	3.7	4	3	1		1		1	1	0	0	1	5	2.6	21	0	10	1	1	1	1	0	0	1	2+	1
314	33	2	0	2	163.8	90.1	33.5813	1	4	0	0	1	1	1	1	20	3	180	20			1	1	13	3	2	3	1	2		2	1	1	1	3	2.4	1.4	51	0	41	2	1	3	2	0	0	1	3+	1
315	86	2	0	2	146	51	23.9257	1	2	1	0	0	1	1	2	20	2	200	50			1	1	13	4	3	5		2		2	1	1	1	3	5	0.5	51	0	41	2	1	3	2	0	0	1	3+	1
316	63	2	0	1	143.5	46	22.3385	0	0	0	0	0	1	1	2	20	2	180	20		stomach wall이 천공되어 있고 serosa는 간에 붙어 있었다. 췌장 전벽이 만성염증성 변화가 있고 celiac trunk와도 연결되어 있었다. 십이지장을 췌장에 가까이 붙여서 절제하였으나 resection margin은 확보되지 않았고, 끝쪽에 정상 점막이 붙어 있는 것을 확인하였다.	1	1	10	3	2	5		1		3	1	0	1	2	5	1	51	0	41	2	0	2	2	1	0	1	3+	1
317	61	1	0	2	163	86	32.3685	1	1	0	1	1	1	3	2	20	2	150	20			1	1	2	3	2	3		1		1	0	0	0	1	5	11	11	0	10	1	0	1	1	0	0	0	3+	1
318	44	1	0	1	171	62	21.2031	0	0	0	1	1	0	3	2	20	2	180	20			1	1	3.2	3	2	4		2		3	0	0	0	2	7	6.7	11	0	10	1	0	1	1	0	0	1	3+	1
319	55	1	0	1	165.5	72.1	26.3232	0	0	1	1	1	1	1	2	20	2	150	100			1	1	9.5	4	3	3	4	2		2	1	0	0	2	8	1	40	0	30	2	1	2	2	0	0	1	3+	1
320	75	2	0	2	156.4	65.4	26.7365	1	1	1	0	1	1	3	2	20	2	180	20			1	1	2.3	3	2	4		1		1	0	0	0	1	3	9.5	11	0	10	1	0	1	1	0	0	1	3+	1
321	80	2	3	3	151	47.1	20.657	1	1	0	0	0	1	1	2	20	2	180	20		gastric antrum, AW이 cholecystectomy 부위에 붙어 있었다. 위내에 3000cc 이상의 음식물이 가득 차 있어 gastrotomy 하고 나서 음식물을 제거하였다.	1	1	10	4	3	4		2		2	1	1	0	2	9.5	0.7	40	0	30	2	0	2	2	0	0	1	3+	1
322	79	2	0	2	152.9	56.7	24.2531	1	1	0	0	0	1	3	1	20	3	300	20			1	1	6.3	2	1	3	1	2		3	1	1	1	3	0.5	15.8	51	0	41	2	1	3	2	0	0	1	3+	1
323	71	1	0	3	166.9	79.3	28.4682	1	6	1	1	0	0	3	2	20	2	120	20		omentum and small bowel adhesion to abdominal wall d/t bladder ca op	1	1	1.5	4	3	3		2	6	3	0	0	0	2	8	8.5	22	0	10	1	0	1	1	0	0	1	3+	1
324	74	1	0	1	164.7	72.4	26.6902	0	0	0	1	1	1	3	2	20	2	180	20			1	1	0.5	4	3	2		1		1	0	0	0	1	16	3	11	0	10	1	0	1	1	0	0	1	2+	1
325	64	2	0	2	160.3	73.9	28.7592	1	1	1	1	0	1	1	1	20	3	250	100			1	1	3	2	1	4		1		1	0	0	0	1	2.6	17	21	0	10	1	0	1	1	0	0	1	3+	1
326	84	1	0	3	157.8	53.4	21.4451	1	1	1	1	1	0	3	2	20	2	170	5			1	1	2	4	3	2		1		3	0	0	0	2	8.5	5	11	0	10	1	0	1	1	0	0	1	3+	1
327	71	1	0	2	166.2	74.5	26.9708	1	1	0	1	1	0	6	1	20	3	330	20			1	1	2	3	2	1		1		1	0	0	0	1	2	12.5	22	0	10	1	0	1	1	0	0	0	3+	1
328	77	1	0	3	163.4	65.9	24.6821	1	5	0	0	0	1	2	1	20	3	280	50		Urethral stricture : Foley insertion by Urology under cystoscope- Keep Foley cath for 7 days	1	1	4	2	1	1		1		1	0	0	1	3	3.3	13.8	40	0	30	2	0	2	2	0	0	0	3+	1
329	67	1	0	2	164.1	63.2	23.4693	1	1	0	0	0	1	3	1	20	3	240	20			1	1	2	2	1	1		1		1	0	0	0	1	4	13.6	11	0	10	1	0	1	1	0	0	0	2+	1
330	49	1	1	2	173	40	13.365	0	0	0	1	1	1	1	2	20	2	330	50		T-colon, T-colon mesentary, small bowel mesentary direct invasion Liver & spleen metastasis, CT 에서 관찰되었던 small bowel intususcetion 은 관찰되지 않았음.Tumor 에 의한 cavity 형성으로 impending perforation 상태였기 때문에 palliative resection 시행하였음. T-colon invasion mass 는 남아있음. (R2 section)	1	1	7	3	2	4		1		1	1	1	1	2	4	6	52	4,12	42	2	0	4	2	2	0	1	3+	1
331	74	1	0	2	161	57	21.9899	0	0	1	1	0	1	3	2	20	2	160	20			1	1	0.6	4	3	1		1		1	0	0	0	1	6.5	6.2	11	0	10	1	0	1	1	0	0	1	3+	1
332	61	1	0	2	171.9	75.8	25.6518	0	0	0	1	1	1	1	1	20	3	240	20			1	1	6	1	1	1		1		1	1	0	1	2	1	13	40	0	30	2	1	3	2	0	0	0	3+	1
333	73	1	0	2	164.2	59.3	21.9942	1	1	1	0	1	1	1	2	20	2	190	50			1	1	5	4	3	1		2	6	3	1	1	1	2	7.2	1	40	0	30	2	1	3	2	0	0	1	3+	1
334	75	1	0	3	174	80.5	26.5887	1	1	1	1	1	1	3	2	20	2	190	30			1	1	2.2	4	3	2		1		1	1	0	0	2	14	4	30	0	20	1	0	1	1	0	0	1	3+	1
335	77	1	0	3	159	62	24.5243	1	1	0	0	0	0	1	1	20	3	240	50			1	1	2.5	2	1	3		1	squamous cell carcinoma, poorly differentiated	3	0	0	0	2	1.5	21	30	0	20	1	0	1	1	0	0	1	3+	1
336	79	2	0	2	154	56.6	23.8657	1	8	0	0	0	1	1	1	20	3	200	50			1	1	3.5	2	1	3		1		3	0	0	0	2	2.7	19.2	30	0	20	1	0	1	1	0	0	0	2+	1
337	54	1	0	3	174.3	76	25.0161	1	1	0	0	0	1	4	2	20	2	210	50			1	1	8	4	3	5		2		1	1	1	1	1	5.5	1	51	0	41	2	1	4	2	0	0	1	3+	1
338	73	2	0	2	158.8	46.5	18.4396	1	1	1	0	0	1	1	1	20	3	180	100			1	1	12.5	4	3	1		2		3	1	1	1	2	3.7	3	51	0	41	2	1	3	2	0	0	1	3+	1
339	69	1	0	2	158.2	58.6	23.4145	1	3	0	1	0	1	1	2	20	2	215	200			1	1	9.5	4	3	1		2		2	1	0	0	2	5	1.1	52	0	42	2	1	3	2	0	0	1	3+	1
340	55	1	0	2	166.3	66.3	23.9734	1	7,9	0	1	1	1	1	2	20	1	180	200		GJ: GIA stapler and 25mm EEA	1	1	1.5	4	3	2		1		9	0	0	0		7	8.6	20	0	10	1	0	1	1	0	0	1	2+	1
341	76	1	0	2	166.1	64.2	23.27	0	0	0	1	0	1	3	2	20	2	130	20			2	2	1.6	4	3	4		1		1	1	1	0	2	6	3.3	40	0	30	2	1	3	2	0	0	1	3+	1
342	81	1	0	2	169	70	24.5089	1	2	0	0	0	1	3	2	20	2	230	200			1	1	4	4	3	3	1	2	5	2	1	1	1	3	11	2	51	0	41	2	1	3	2	0	0	1	3+	1
343	71	1	0	2	166	71.9	26.0923	1	1	0	1	0	0	3	2	20	2	180	20			1	1	2	3	2	3	2	1		9	0	0	0		4.4	9.1	11	0	10	1	0	1	1	0	0	0	3+	1
344	56	1	0	1	162.4	73.7	27.9444	0	0	0	1	1	1	1	2	20	2	210	100			1	1	5.5	3	2	3	1	1	8(HGD)	1	0	0	0	2	3.1	12	40	0	30	2	0	2	2	0	0	1	3+	1
345	86	1	0	2	166.7	64.6	23.2467	1	1	0	0	1	1	1	1	20	3	150	20			1	1	5	1	1	5		2		2	1	0	0	1	0.2	19	30	0	20	1	0	1	1	0	0	1	1+	0
346	69	2	0	2	151.8	52.6	22.8267	0	0	0	0	0	1	1	2	20	2	150	30			1	1	5	3	2	1		2		2	1	1	0	2	4	6	51	0	41	2	1	3	2	0	0	1	2+	1
347	63	1	0	2	167.4	70.6	25.1938	1	1	0	1	0	1	3	2	20	2	140	10			1	1	2	3	2	4	1	1		1	0	0	0	2	4.5	7.5	21	0	10	1	0	1	1	0	0	1	2+	1
348	66	1	0	2	165.8	61.1	22.2266	0	0	0	0	1	1	1	1	20	3	225	40			1	1	2.6	2	1	4		1		1	0	0	0	1	2	20	40	0	30	2	0	2	2	0	0	1	2+	1
349	81	1	0	2	163.6	68.1	25.4437	0	0	0	1	1	1	3	2	20	2	180	10			1	1	4	4	3	3	1	1		1	1	1	1	2	13.5	1	51	0	41	2	1	3	2	0	0	1	3+	1
350	59	1	0	2	161.2	64.1	24.6677	1	9	0	1	1	0	3	2	20	2	191	30			2	2	1	3	2	1		2		3	0	0	0	1	4.5	9.5	11	0	10	1	0	1	1	0	0	1	2+	1
351	71	1	0	2	160.4	66.4	25.8083	1	1	0	0	1	0	6	2	20	2	210	5		robot stapler 60mm사용	1	1	1.5	3	2	3	1	1		1	0	0	0	2	3.5	4.5	11	0	10	1	0	1	1	0	0	1	1+	0
352	68	1	0	2	164.1	66.9	24.8433	1	1	0	1	1	0	3	2	20	2	150	5			1	1	3.2	4	3	1		1		1	0	0	0	1	7.3	5	20	0	10	1	1	1	1	0	0	0	0	0
353	49	1	0	2	171.9	61.7	20.8801	1	3	0	1	1	0	3	2	20	1	150	10		Lt. hepatic artery branched from Lt. gastric arter: preserved	1	1	1.2	4	3	4		1		1	0	0	0	1	3.5	6	11	0	10	1	0	1	1	0	0	1	3+	1
354	57	1	0	2	169	74	25.9095	1	1	0	1	1	1	3	2	20	2	210	50			1	1	4	3	2	3	1	1		1	0	0	0	1	9	5	11	0	10	1	0	1	1	0	0	1	1+	0
355	87	1	0	2	158.8	61.5	24.3879	1	1	0	0	1	0	3	1	20	3	175	5			2	2	4.5	4	3	4		2		2	1	0	0	2	7	6.5	23	0	10	1	0	1	1	0	0	0	2+	1
356	86	2	0	1	146	51	23.9257	1	9	0	0	0	1	3	2	20	2	210	50			1	1	4.5	4	3	5		2		2	1	1	0	1	9.7	2	30	0	20	1	0	1	1	0	0	1	3+	1
357	61	1	0	2	165.4	57.5	21.0183	0	0	0	0	0	1	3	1	20	3	210	10			1	1	2	2	1	4		1		1	0	0	0	1	2	15.3	21	0	10	1	0	1	1	0	0	1	2+	1
358	88	2	1	3	138.7	45.7	23.7555	1	1	0	0	0	1	4	2	20	2	150	10			1	1	9	4	3	3	1	2		1	1	0	0	2	7	2.8	40	0	30	2	1	3	2	0	0	1	2+	1
359	68	2	0	2	158	60.5	24.2349	1	4	1	0	0	0	3	2	20	2	170	20			1	1	0.6	4	3	1		1		1	0	0	0	1	7.6	1.7	11	0	10	1	1	1	1	0	0	1	1+	0
360	73	2	0	2	140	40	20.4082	1	2	0	0	0	1	3	2	20	2	179	20			1	1	2.5	4	3	4	2	1		9	0	0	0		9	6	20	0	10	1	0	1	1	0	0	1	1+	0
361	64	2	1	2	161.9	59.8	22.8143	1	1	0	0	0	1	3	2	20	2	190	10		omentum-abdominal wall adhesion-->adhesiolysis abdominal wall defect at midline incision	1	1	9	4	3	4	1	2		3	1	0	0	2	9.5	1.5	40	0	30	2	0	2	2	0	0	1	3+	1
362	50	1	0	2	170	70.7	24.4637	0	0	1	1	1	1	3	2	20	2	210	20			1	1	5	3	2	1		1		1	0	0	0	2	4	5	40	0	30	2	1	3	2	0	0	1	3+	1
363	78	1	1	2	3.94	19.2	12368.3	1	2	0	1	0	1	1	2	20	1	174	20			1	1	4.5	4	3	4	1	2		3	1	1	0	2	9.5	1.5	23	0	10	1	0	1	1	0	0	1	3+	1
364	58	1	0	2	166.7	60.5	21.7713	0	0	0	1	1	1	3	2	20	2	200	10			1	1	5.8	4	3	5		2		2	1	1	1	3	10.5	1.9	40	0	30	2	1	3	2	0	0	1	2+	1
365	56	1	0	1	173.5	67	22.2575	0	0	1	1	1	0	3	2	20	2	229	20			1	1	3.5	4	3	3	2	1		1	0	0	0	1	11.9	4.8	11	0	10	1	0	1	1	0	0	1	3+	1
366	75	2	0	2	149	70	31.5301	1	1	0	0	0	0	3	2	20	2	223	20			1	1	3.1	3	2	4	2	1		1	0	0	0	1	1.5	13.6	11	0	10	1	0	1	1	0	0	1	3+	1
367	76	2	0	3	146.5	52	24.2286	1	1	0	0	0	1	1	2	20	2	150	10		cancer mass의 infrapyloric ring 부위가 T-mesocolon과 한덩어리로 되어 있으나 박리가 가능하였고, stomach side의 T-mesocolon은 제거하여 조직검사 시행	1	1	7.5	4	3	3	4	1		1	1	1	0	2	6	2	51	4	41	2	1	4	2	0	0	1	3+	1
368	43	1	0	1	174.4	58.6	19.2666	0	0	0	0	0	0	6	2	20	2	240	10			1	1	2	3	2	4	2	2		3	0	0	1	3	2	13	51	0	41	2	0	2	2	0	0	1	3+	1
369	42	1	0	2	172	71	23.9995	1	1	1	1	1	1	3	2	20	2	196	100			1	1	4.2	4	3	4		1		1	0	0	0	1	9	3.7	23	0	10	1	0	1	1	0	0	1	3+	1
370	70	1	0	2	168	52.8	18.7075	1		1	1	0	1	1	1	20	3	150	100			1	1	16	6	9	5		2		2	1	1	1	3	0.1	1.8	52	7	42	2	1	4	2	2	0	1	2+	1
371	85	1	0	2	159	58.9	23.2981	1	1	1	1	1	1	1	1	20	3	240	50		midbody, PW side mass가 T colon & pancreas body를 invasion하여 en bloc resection	1	1	8.5	3	2	4		1		1	0	0	0	2	3.3	8	51	0	41	2	1	3	2	0	0	1	2+	1
372	69	2	0	1	154.2	44.3	18.6309	0	0	0	0	0	1	1	1	20	3	250	100			1	1	9.5	6	9	5		1		1	1	0	1	3	1	3.8	40	0	30	2	0	2	2	0	0	1	1+	0
373	62	1	0	2	160	77.4	30.2344	1	1	0	1	1	0	3	2	20	2	240	50			1	1	1.5	3	2	1		2		9	0	0	0		5.5	13	20	0	10	1	0	1	1	0	0	1	1+	0
374	53	1	0	2	165	50	18.3655	1	2	0	1	1	1	1	2	20	2	210	30		Liver metastasis #8a LN 가 common hepatic a. 와 severe adhesion 되어 있어 complete resection 하지 못함.	1	1	13	4	3	3	4	1	Gastric candidiasis	1	1	1	1	2	2.8	3.2	51	5	41	2	1	4	2	2	0	0	3+	1
375	54	1	0	3	166.1	59.7	21.6389	1	2	0	0	0	0	3	2	11	2	125	10		severe adhesion between duodenum and lesser curvature side of stomach and liver	1	1	2.5	3	2	2		2	6	3	0	0	0	2	3	9	22	0	10	1	0	1	1	0	0	1	3+	1
376	72	2	0	2	156.9	54.8	22.2605	1	1	0	0	0	0	3	2	20	2	215	20			1	1	3	4	3	4		2		2	0	0	0	2	6.2	11.3	23	0	10	1	0	1	1	0	0	1	3+	1
377	65	1	0	2	161.7	66.6	25.4715	1	1	0	1	1	1	3	2	20	2	227	50			1	1	1.5	4	3	3		1		9	0	0	0		10.5	14.5	20	0	10	1	0	1	1	0	0	1	1+	0
378	51	1	0	2	156.5	67.6	27.6006	1	1	0	1	1	0	3	2	20	2	165	10			1	1	5.5	3	2	1		2		3	0	0	0	1	5	6	11	0	10	1	0	1	1	0	0	1	3+	1
379	62	2	0	1	155.6	56.6	23.3775	0	0	0	0	1	1	6	2	20	2	240	10			1	1	4.8	3	2	1		2		2	0	0	0	2	4	6.5	23	0	10	1	0	1	1	0	0	1	2+	1
380	81	2	1	3	153	57	24.3496	1	1	0	0	0	1	3	2	20	2	134	10			1	1	1.2	4	3	3		2		2	0	0	0	1	12.5	4.5	11	0	10	1	0	1	1	0	0	1	3+	1
381	45	2	0	1	157.1	59.4	24.0677	0	0	1	0	0	1	6	2	20	2	400	10		OBGY co-op myoma(robot)	1	1	1.5	4	3	2		2		2	0	0	0	2	9	5.5	21	0	10	1	0	1	1	0	0	0	1+	0
382	56	1	0	3	168	61	21.6128	1	2	0	1	0	1	3	2	20	2	205	10			1	1	2.4	4	3	4		1		1	1	0	0	2	10.5	4	22	0	10	1	0	1	1	0	0	1	3+	1
383	57	1	0	1	164	64	23.7954	0	0	0	1	0	1	6	2	20	2	345	50			1	1	1.5	3	2	3		1		1	0	0	0	2	4	9	11	0	10	1	0	1	1	0	0	0	0	0
384	74	2	0	2	159	70	27.6888	1	1	0	0	0	0	3	2	20	2	216	30			1	1	3.3	3	2	3	1	1		1	0	0	0	1	1.4	9	11	0	10	1	0	1	1	0	0	1	3+	1
385	51	2	0	1	156	47.4	19.4773	0	0	0	0	0	1	4	1	20	3	240	20		carcinomatosis nodules in the abdominal wall rectal shelf(+) pancreas capsule-multiple seeding small bowel mesentery and T colon mesentery seeding nodules	1	1	6	4	3	5		1		1	1	1	1	3	1.5	2.3	51	0	41	2	1	4	2	2	0	0	3+	1
386	66	1	0	2	154.6	68.2	28.5342	1	1	0	1	1	1	3	2	20	2	218	30			1	1	2.5	4	3	1		2	6	3	0	0	0	2	8.5	4.5	11	0	10	1	0	1	1	0	0	0	1+	0
387	72	1	0	2	170.6	66.2	22.7457	1	2	0	0	1	1	3	2	20	2	184	100		easy touch bleeding	1	1	2	4	3	1		1	5	9	0	0	0		4.7	6.4	20	0	10	1	0	1	1	0	0	1	2+	1
388	43	2	0	1	151.2	46.7	20.4274	0	0	0	0	0	1	3	2	20	2	165	20			1	1	4	3	2	3	1	2		2	0	0	0	1	6	6.4	21	0	10	1	0	1	1	0	0	1	3+	1
389	59	1	0	1	171	63.1	21.5793	0	0	0	1	0	1	3	2	20	2	193	20			1	1	8	3	2	1		2	6	3	0	0	0	2	1	2	40	0	30	2	1	3	2	0	0	1	2+	1
390	56	1	0	2	160.3	54.5	21.2095	1	1	0	1	1	1	3	2	20	2	222	20		Liver :fatty liver, prev. pancreatitis 소견 ( adhesion & hard )	1	1	3.4	4	3	1		2		3	1	0	1	2	4.8	4.5	40	0	30	2	1	3	2	0	0	1	2+	1
391	75	2	0	2	151.2	59	25.8076	1	8	0	0	0	1	3	2	20	2	185	10			1	1	3.5	4	3	3	4	2		2	0	0	0	1	15.5	1	11	0	10	1	0	1	1	0	0	0	1+	0
392	76	1	0	1	171.3	68.1	23.2077	1	1	0	1	1	0	3	2	20	2	185	20			1	1	4.5	3	2	3	1	1		1	0	0	0	1	9	4.5	22	0	10	1	0	1	1	0	0	1	3+	1
393	54	1	0	2	176.5	90.6	29.083	1	1	0	1	1	1	3	2	20	2	187	20			1	1	1.5	3	2	3		2		2	0	0	0	1	5	12.3	11	0	10	1	0	1	1	0	0	1	3+	1
394	42	1	0	1	171	60	20.5191	0	0	0	0	0	1	1	2	20	2	165	30			1	1	4	4	3	1		2		3	1	0	1	2	4.2	5.6	51	0	41	2	1	3	2	0	0	0	3+	1
395	76	2	0	2	154	46	19.3962	1	9	0	0	0	0	5	2	20	1	203	20			1	1	0.8	4	3	2		2		2	0	0	0	1	12.7	2.2	11	0	10	1	0	1	1	0	0	1	3+	1
396	66	1	0	2	164.1	62.7	23.2836	1	7	0	1	0	1	3	2	20	2	204	10			1	1	2	3	2	4	1	2		3	0	0	0	2	9.6	6.4	21	0	10	1	0	1	1	0	0	1	2+	1
397	56	1	0	2	175	83.2	27.1673	1	1	0	0	0	1	3	2	20	2	278	100			1	1	5	3	2	1		2		2	1	1	0	2	9	6	40	0	3	2	1	2	2	0	0	1	1+	0
398	81	1	1	2	154.3	44.9	18.8588	1	7	0	1	0	1	1	1	20	3	160	10			1	1	15.2	6	9	5		2		3	1	1	1	1	1	1.5	51	0	41	2	1	3	2	0	0	0	3+	1
399	82	2	0	2	143.4	54.8	26.6491	1	1	0	0	0	1	1	2	20	1	190	200			1	1	11	4	3	2		2		2	1	1	0	2	7	1.1	52	4	42	2	0	3	2	0	0	1	3+	1
400	61	1	0	1	163	83	31.2394	1	1	0	1	1	0	6	2	20	1	205	10			1	1	2.2	3	2	3		2		2	0	0	0	1	5.5	5.2	11	0	10	1	0	1	1	0	0	1	3+	1
401	52	2	0	1	158.2	52.1	20.8173	0	0	0	0	0	1	3	2	20	2	190	50			1	1	3.5	4	3	1		2		2	0	0	0	2	7.7	2.5	23	0	10	1	0	1	1	0	0	1	3+	1
402	71	1	0	3	161.9	69.7	26.5913	1	1	0	0	0	0	3	2	20	2	155	10			1	1	3	3	2	3	1	1		9	0	0	0		2.5	12.7	20	0	10	1	0	1	1	0	0	0	2+	1
403	73	1	1	3	178	53.2	16.7908	0	0	0	1	0	1	1	2	20	2	170	10			1	1	9	4	3	5		2		3	1	1	1	2	4	0.7	51	0	41	2	1	3	2	0	0	0	2+	1
404	67	1	0	3	161.7	61.5	23.521	1	6	0	0	0	1	1	2	20	1	218	100		Liver :fatty liver, Duodenal SMT (heterotopic pancreas pattern) : 1.5x1cm	1	1	2.6	3	2	1		1		1	0	0	0	1	4.5	5	30	0	20	1	0	1	1	0	0	1	2+	1
405	64	2	0	2	161	57	21.9899	1	9	0	0	0	0	6	2	20	2	229	10			1	1	2.8	3	2	4	2	2		2	0	0	0	2	7.5	9.5	11	0	10	1	0	1	1	0	0	1	2+	1
406	76	2	0	2	154	44	18.5529	1	2	0	0	0	1	4	2	20	2	125	30			1	1	7.6	2	1	1		2		2	1	1	1	3	0.1	3.7	51	0	41	2	1	3	2	0	0	1	3+	1
407	67	1	0	1	170	58	20.0692	0	0	0	1	1	0	3	2	20	2	183	50			1	1	0.9	4	3	2		1		1	0	0	0	1	9.4	4.2	21	0	10	1	0	1	1	0	0	0	3+	1
408	52	1	0	1	172	70	23.6614	1	1	0	1	1	0	6	2	20	1	218	5			1	1	0.8	4	3	4		2		2	0	0	0	1	6	5.5	11	0	10	1	0	1	1	0	0	0	1+	0
409	49	2	0	1	155.5	64	26.4679	0	0	1	0	1	1	6	2	20	2	270	20			1	1	2	3	2	1		1		1	1	0	0	1	5	6.5	22	0	10	1	1	1	1	0	0	1	3+	1
410	80	1	1	2	165	65	23.8751	1	1	1	1	1	1	3	2	20	2	159	20			1	1	1	4	3	2		2	4	9	0	0	0		6	9.4	11	0	10	1	0	1	1	0	0
411	76	1	0	1	163	66.1	24.8786	0	0	0	1	1	0	3	2	20	1	184	10			1	1	1	4	3	1		1		1	0	0	0	1	12.5	5.5	11	0	10	1	0	1	1	0	0	1	3+	1
412	82	1	0	3	162.8	57	21.5063	1	6	0	1	0	1	3	2	20	2	159	5			1	1	2	3	2	4		1		1	0	0	0	2	2	16	11	0	10	1	0	1	1	0	0	1	2+	1
413	54	1	0	1	164.1	71.6	26.5886	0	0	0	0	0	1	3	2	20	2	235	30			1	1	3.5	4	3	4		2		1	1	0	1	2	9.8	2.5	30	0	20	1	1	2	2	0	0	1	3+	1
414	79	1	0	2	159.8	67.1	26.2766	1	1	0	0	0	1	3	2	20	2	212	30			1	1	1.5	4	3	1		2	HGD	2	0	0	0	3	6.7	0.5	22	0	10	1	0	1	1	0	0	1	3+	1
415	64	1	0	2	166.6	62.7	22.5901	1	1	0	1	0	1	3	2	20	2	206	30			1	1	1.3	4	3	1		2		3	0	0	0	1	10.5	2	11	0	10	1	0	1	1	0	0	1	3+	1
416	64	1	1	2	160.9	59.2	22.867	1	1	0	1	0	1	3	1	20	3	247	10			1	1	8	2	1	1		1		1	1	0	0	2	0.5	11.7	40	0	30	2	1	3	2	0	0	0	1+	0
417	82	1	0	3	156.3	61.5	25.1743	1	7	0	0	0	1	3	2	20	2	183	30			1	1	3.2	3	2	1		2		3	0	0	0	1	5.5	11	22	0	10	1	0	1	1	0	0	0	3+	1
418	64	1	0	2	167.9	73.3	26.0018	1	1	0	0	1	0	3	2	20	2	248	30			1	1	3.5	3	2	2		1		1	0	0	0	1	8.5	7.8	22	0	10	1	0	1	1	0	0	0	3+	1
419	58	1	0	2	182.5	84	25.2205	0	0	0	0	0	1	1	1	20	3	280	50			1	1	12	2	1	5		2	6	2	1	1	0	1	1.8	18	52	0	42	2	1	3	2	0	0	1	1+	0
420	50	1	0	2	172.3	106.6	35.9076	1	2	0	0	0	1	2	2	20	3	350	300			1	1	7.3	2	1	2		2		2	1	0	1	3	1.3	16.4	51	0	41	2	1	3	2	0	0	1	3+	1
421	66	2	4	3	163	90	33.8741	1	1	0	0	0	1	3	2	20	1	207	100			1	1	2.3	4	3	1		1	ulcer	9	0	0	0		9.7	1.2			99	1	0	1	1		0	0	3+	1
422	53	1	0	3	174.8	81.8	26.7714	1	2	0	1	1	1	6	2	20	2	360	100			1	1	2	3	2	1		2	6	3	0	0	0	2	1.5	12.5	30	0	20	1	0	1	1	0	0	1	2+	1
423	60	2	0	2	154.3	63.3	26.5872	1	2	0	0	0	1	3	2	20	2	174	20			1	1	2.5	3	2	1		2		2	0	0	0	2	3.5	8	23	0	10	1	0	1	1	0	0	1	3+	1
424	74	1	0	3	166.7	65.8	23.6785	1	7	0	1	0	0	3	2	20	2	151	10			1	1	1.7	4	3	3	2	1		1	0	0	0	1	3.5	12.5	30	0	20	1	0	1	1	0	0	1	2+	1
425	66	1	0	2	166	79.8	28.9592	1	1	0	0	1	0	6	2	20	2	242	10			1	1	2	4	3	1		1		1	0	0	0	1	7.5	7.5	11	0	10	1	0	1	1	0	0	1	3+	1
426	68	2	0	1	156.3	60.3	24.6831	0	0	0	0	0	0	1	1	20	3	252	100			1	1	1	3	2	4	3	2		2	1	0	1	3	6.9	21	23	0	10	1	0	1	1	0	0	1	3+	1
427	61	1	0	2	169.2	76.4	26.6866	1	1	1	1	1	1	1	2	20	2	130	20			1	1	8.5	4	3	1		2	6	2	0	0	1	1	6.8	7	40	0	30	2	1	2	2	0	0	0	3+	1
428	50	1	0	2	171	85.4	29.2056	1	1	0	0	0	0	3	2	20	2	133	10			1	1	2	3	2	1		1		1	0	0	0	1	6	11.5	11	0	10	1	0	1	1	0	0	0	2+	1
429	68	1	0	1	163	66	24.841	0	0	0	1	1	0	3	2	20	2	165	5			1	1	5.5	3	2	1		1		3	0	0	0	2	9	5	23	0	10	1	0	1	1	0	0	1	3+	1
430	59	2	0	2	148.6	56	25.3601	1	9	1	0	0	1	6	2	20	2	225	5			1	1	2.7	4	3	4	2	1		1	0	0	0		7.5	6	20	0	10	1	0	1	1	0	0
431	67	1	0	2	177.2	80.1	25.5097	1	1	1	0	0	1	1	2	20	2	192	50			1	1	4.9	4	3	1		1		1	1	1	1	2	5.5	4.5	51	0	41	2	1	3	2	0	0	0	1+	0
432	80	1	0	2	168.4	73	25.7418	0	0	0	1	0	0	3	2	11	2	225	30			1	1	8	4	3	1		1		1	0	0	0	1	4.4	7	11	0	10	1	0	1	1	0	0	1	2+	1
433	84	2	0	2	158.1	66	26.4046	1	1	0	0	0	1	1	2	20	2	159	10			1	1	11	4	3	5		1		3	1	1	1	2	3	0.6	51	0	41	2	1	3	2	0	0	1	1+	0
434	59	1	0	2	175	81.3	26.5469	1	1	0	1	1	1	6	2	20	3	395	20		추가 위절제로 curative resection 되었음. Small size remnant stomach	1	1	5	3	2	1		1		1	0	0	0	1	3	18	11	0	10	1	0	1	1	0	0	0	2+	1
435	68	2	0	2	148.6	53.6	24.2732	1	1	1	0	0	1	3	2	20	2	172	5			1	1	1.7	4	3	4		2		2	0	0	0	1	7.3	12.7	11	0	10	1	0	1	1	0	0	1	3+	1
436	71	1	0	2	164.8	64.4	23.7122	1	1	0	1	1	1	3	2	20	2	192	100			1	1	2.5	4	3	4	1	1		1	0	0	0	1	6.2	6.6	11	0	10	1	0	1	1	0	0	1	1+	0
437	62	1	0	2	172.6	65.1	21.8524	0	0	0	1	0	0	3	2	20	2	165	5			1	1	1.5	4	3	2		1		1	0	0	0	1	14.5	4	11	0	10	1	0	1	1	0	0	1	3+	1
438	62	1	0	2	168	70	24.8016	1	2	0	1	0	1	3	2	20	2	227	50			1	1	2.5	4	3	3		1		1	0	0	0	2	10	3	23	0	10	1	0	1	1	0	0	1	2+	1
439	89	1	0	2	171	73	24.9649	0	0	0	1	0	1	1	2	20	2	168	30			1	1	3	4	3	3	2	1		1	0	0	0	1	6.1	7.3	22	0	10	1	0	1	1	0	0	0	2+	1
440	83	1	0	2	173.8	78.5	25.9878	1	1	0	1	0	0	3	2	20	2	200	5			1	1	4	3	2	3		1		1	0	0	0	1	3.5	15	11	0	10	1	0	1	1	0	0	1	2+	1
441	79	2	0	3	149.1	48.1	21.6366	1	1	0	0	0	0	3	2	20	1	130	5			1	1	2	4	3	4	1	2		9	0	0	0		11.5	2	20	0	10	1	0	1	1	0	0	1	1+	0
442	62	1	0	3	168	75	26.5731	1	1	0	1	1	1	1	1	20	3	181	20			1	1	14	6	9	5		2		2	1	1	0	3	0	0.5	51	0	41	2	1	4	2	1	0	0	1+	0
443	65	1	0	2	165	62	22.7732	1	1	0	1	0	1	3	2	20	2	225	30			1	1	3	4	3	4	1	2		2	0	0	0	3	7	1	30	0	20	1	0	1	1	0	0	0	2+	1
444	44	1	0	1	174.7	64.1	21.0026	0	0	0	1	0	1	1	2	20	2	175	30			1	1	5.5	4	3	5		2		2	0	0	0	3	11	2	30	0	20	1	1	2	2	0	0	1	1+	0
445	83	2	0	2	150.2	43.2	19.1489	1	1	0	0	0	1	3	2	20	2	166	20			1	1	4.2	4	3	4		1		1	0	0	0	1	7	5.9	30	0	20	1	0	1	1	0	0	1	3+	1
446	49	2	0	2	157.5	48.6	19.5918	0	0	1	1	1	1	3	1	20	3	311	20			1	1	20	5	9	5		2		2	1	1	0	3	0.8	0.6	51	0	41	2	1	3	2	0	0	1	3+	1
447	58	2	0	2	158	72.3	28.9617	1	9	1	0	0	0	2	3	11	6	243	30			1	1	2.2	2	1	2		1		1	0	0	0	1	6.5	4	21	0	10	1	0	1	1	0	0	1	3+	1
448	50	2	0	1	157.1	55.5	22.4875	0	0	0	0	1	0	6	2	20	2	225	5			1	1	0.5	3	2	3		2		2	0	0	0	1	5	8.3	11	0	10	1	0	1	1	0	0	0	0	0
449	45	1	0	1	174.7	106.2	34.7968	0	0	0	1	1	1	6	2	20	2	230	10			1	1	2.2	4	3	4		2		3	1	0	0	1	7	3.7	23	0	10	1	1	1	1	0	0	1	3+	1
450	49	1	0	2	175.5	86.3	28.0193	1	4	1	0	0	1	1	1	20	3	277	300			1	1	4	2	1	2		1		1	1	1	1	3	3	21	51	0	41	2	0	2	2	0	0	1	3+	1
451	79	1	0	2	158.7	49	19.4555	0	0	0	1	1	0	3	1	11	3	331	20			1	1	14	2	1	5		1		1	0	0	0	1	5.1	4.5	21	0	10	1	0	1	1	0	0	1	3+	1
452	69	2	0	1	151.2	56.6	24.7578	0	0	0	0	0	1	3	2	20	2	183	20			1	1	4.4	4	3	4	2	1		1	1	0	0	1	8.5	5.9	22	0	10	1	0	1	1	0	0	1	3+	1
453	50	1	0	1	170	68	23.5294	1	3	0	1	1	0	3	2	20	2	120	5			1	1	1.5	3	2	1		1		3	0	0	0	1	6.2	11.7	11	0	10	1	0	1	1	0	0	1	3+	1
454	70	1	0	2	167	73	26.1752	1	1	0	1	1	0	3	2	20	2	215	20			1	1	2.5	3	2	3	1	1		9	0	0	0		6.7	5			99	1	0	1	1	0	0	1	2+	1
455	53	1	0	1	169.3	60.3	21.0379	0	0	0	1	1	0	3	2	20	2	274	20			1	1	2	4	3	4	2	1		1	0	0	1	1	10	4.5	23	0	10	1	1	1	1	0	0	1	2+	1
456	66	2	0	2	155.6	61.6	25.4426	1	1	1	0	0	0	6	2	20	2	280	10			1	1	1.4	3	2	1		1		9	0	0	0		6.7	7	11	0	10	1	0	1	1	0	0	1	2+	1
457	65	1	0	2	164.4	77	28.4896	1	1	1	1	1	0	3	2	20	2	205	30			1	1	3.5	4	3	3	2	2		3	0	0	0	1	8	10.5	11	0	10	1	0	1	1	0	0	1	1+	0
458	52	1	0	1	167.2	59.3	21.212	0	0	0	1	1	1	3	2	20	2	195	5			1	1	2.5	3	2	1		1		1	1	1	0	1	3	10	40	0	30	2	1	3	2	0	0	1	1+	0
459	69	1	0	2	168.2	73.5	25.9798	1	1	0	1	1	1	3	2	20	2	260	20			1	1	2.5	4	3	1		2		1	1	0	1	1	10.5	2.5	30	0	20	1	0	1	1	0	0	1	1+	0
460	85	1	0	2	157.8	56.2	22.5695	1	3	0	1	0	0	3	2	20	2	150	5			1	1	2	3	2	1		1		1	0	0	0	1	8	9.4	23	0	10	1	0	1	1	0	0	1	3+	1
[truncated: 46 more columns]
